# Supplementary material for: PR3 levels are impaired in plasma and PBMCs from Arabs with cardiovascular diseases
Source: PLoS One. 2020 Jan 14;15(1):e0227606. doi: 10.1371/journal.pone.0227606 (PMC6959567; doi:10.1371/journal.pone.0227606)
Supplement: S3 Table — (XLSX) [file pone.0227606.s003.xlsx]

## Sheet: Raw data
id	Peptide IDs	Mod. Peptide IDs	Evidence IDs	MS/MS IDs	Oxidation (M) Site IDs	Oxidation (M) Site Positions	Protein IDs	Majority Protein IDs	Peptide Counts (all)	Peptide Counts (razor+unique)	Peptide Counts (unique)	Protein Names	Gene Names	Protein Descriptions	Uniprot	Proteins	Peptides	Razor + unique Peptides	Unique Peptides	Peptides C1	Peptides C2	Peptides C3	Peptides C4	Peptides CV1	Peptides CV2	Peptides CV3	Peptides CV4	Razor + unique Peptides C1	Razor + unique Peptides C2	Razor + unique Peptides C3	Razor + unique Peptides C4	Razor + unique Peptides CV1	Razor + unique Peptides CV2	Razor + unique Peptides CV3	Razor + unique Peptides CV4	Unique Peptides C1	Unique Peptides C2	Unique Peptides C3	Unique Peptides C4	Unique Peptides CV1	Unique Peptides CV2	Unique Peptides CV3	Unique Peptides CV4	Sequence Coverage [%]	Unique + Razor Sequence Coverage [%]	Unique Sequence Coverage [%]	Mol. Weight [kDa]	Sequence Length	Experiment C1
0	5029	5178	30467;30468;30469	55463;55464;55465			CON__ENSEMBL:ENSBTAP00000018229;CON__Q3MHN5	CON__ENSEMBL:ENSBTAP00000018229;CON__Q3MHN5	1;1	1;1	1;1			>ENSEMBL:ENSBTAP00000018229 (Bos taurus) 54 kDa protein;>Q3MHN5 SWISS-PROT:Q3MHN5 (Bos taurus) Vitamin D-binding protein precursor	Q3MHN5	2	1	1	1	0	1	1	0	0	0	0	0	0	1	1	0	0	0	0	0	0	1	1	0	0	0	0	0	2.3	2.3	2.3	53.661	475
1	981	1006	6196;6197;6198;6199	11064;11065;11066;11067;11068;11069;11070			CON__ENSEMBL:ENSBTAP00000034412	CON__ENSEMBL:ENSBTAP00000034412	1	1	1			>ENSEMBL:ENSBTAP00000034412 (Bos taurus) similar to C4b-binding protein alpha chain		1	1	1	1	1	0	1	0	1	0	0	0	1	0	1	0	1	0	0	0	1	0	1	0	1	0	0	0	6	6	6	22.336	199	1
2	436;2539;2783;3068;4324;4835	450;2596;2842;2843;3138;4467;4982	2786;2787;2788;2789;15612;15613;15614;15615;15616;15617;15618;15619;15620;15621;15622;15623;15624;15625;15626;15627;17118;17119;17120;17121;17122;17123;17124;17125;17126;17127;17128;17129;17130;17131;17132;17133;19033;19034;19035;19036;19037;19038;19039;19040;19041;19042;19043;19044;19045;19046;19047;19048;19049;19050;19051;19052;19053;19054;19055;19056;19057;19058;19059;19060;19061;19062;19063;1…	4777;4778;4779;4780;29268;29269;29270;29271;29272;29273;29274;29275;29276;29277;29278;29279;29280;29281;29282;29283;29284;29285;29286;29287;29288;29289;29290;29291;29292;29293;29294;29295;29296;29297;29298;29299;29300;29301;29302;29303;29304;29305;29306;29307;29308;29309;29310;29311;29312;29313;29314;29315;29316;29317;29318;29319;29320;29321;29322;29323;29324;29325;29326;29327;29328;29329;29330;2…	0	94	CON__P00761	CON__P00761	6	6	6			>P00761 SWISS-PROT:P00761|TRYP_PIG Trypsin - Sus scrofa (Pig).	P00761	1	6	6	6	5	4	4	3	5	6	5	4	5	4	4	3	5	6	5	4	5	4	4	3	5	6	5	4	35.5	35.5	35.5	24.409	231	9
3	3347;4873;4977	3439;3440;5020;5124	20766;20767;20768;20769;20770;20771;20772;20773;20774;20775;20776;20777;20778;20779;20780;20781;20782;20783;20784;29532;30175;30176;30177;30178;30179;30180;30181;30182;30183;30184;30185;30186;30187;30188;30189;30190;30191;30192;30193;30194;30195;30196;30197;30198;30199;30200;30201;30202;30203;30204;30205;30206;30207	38610;38611;38612;38613;38614;38615;38616;38617;38618;38619;38620;38621;38622;38623;38624;38625;38626;38627;38628;38629;38630;38631;38632;38633;38634;38635;38636;38637;38638;38639;38640;38641;38642;38643;38644;38645;38646;38647;38648;38649;38650;38651;38652;38653;38654;38655;38656;38657;38658;38659;38660;38661;38662;38663;38664;38665;38666;38667;38668;38669;38670;53715;54797;54798;54799;54800;548…	1	33	CON__P01966;IPI00217473	CON__P01966	3;1	1;0	1;0			>P01966 SWISS-PROT:P01966 (Bos taurus) Hemoglobin subunit alpha	P01966	2	3	1	1	2	2	2	2	2	2	2	3	1	1	1	1	1	1	1	1	1	1	1	1	1	1	1	1	21.8	10.6	10.6	15.184	142	6
4	651;1512;2238;2313;2447;3071;5021;5259	669;1556;2290;2367;2503;3141;5170;5415;5416	4198;9410;9411;9412;9413;9414;9415;9416;9417;9418;9419;9420;13811;14329;14330;14331;14332;14333;14334;15052;15053;19086;30420;30421;30422;30423;30424;30425;30426;31912;31913;31914;31915;31916;31917;31918;31919;31920;31921;31922;31923;31924;31925;31926;31927;31928;31929;31930;31931	7421;16858;16859;16860;16861;16862;16863;16864;16865;16866;16867;16868;16869;16870;16871;25811;26939;26940;26941;26942;26943;26944;28165;28166;28167;28168;35974;55404;55405;55406;55407;55408;55409;55410;55411;58544;58545;58546;58547;58548;58549;58550;58551;58552;58553;58554;58555;58556;58557;58558;58559;58560;58561;58562;58563;58564;58565;58566;58567;58568;58569	2	119	CON__P02533;IPI00384444;CON__Q9QWL7;CON__Q04695;IPI00450768;CON__A2A4G1;IPI00789750;IPI00290077;CON__P19012;IPI00873598;IPI00180956;IPI00240503;IPI00798387;CON__P19001;CON__P08727;IPI00479145;IPI00791852;IPI00792454;IPI00789324;CON__Q3ZAW8;CON__Q9Z2K1;CON__Q6IFX2;CON__P08730-1;IPI00791156;IPI00794644;IPI00789536;IPI00009866;IPI00171196;CON__ENSEMBL:ENSP00000377550;IPI00797326;IPI00879511;IPI00790…	CON__P02533;IPI00384444;CON__Q9QWL7;CON__Q04695;IPI00450768;CON__A2A4G1;IPI00789750;IPI00290077;CON__P19012;IPI00873598;IPI00180956;IPI00240503;IPI00798387;CON__P19001;CON__P08727;IPI00479145;IPI00791852;IPI00792454	8;8;6;6;6;5;5;4;4;4;4;4;4;4;4;4;4;4;3;3;3;3;3;3;3;3;2;2;2;2;2;2;2;2;2;2;1;1;1;1;1;1;1;1;1;1;1;1	5;5;4;4;4;2;2;2;2;2;3;3;3;2;2;2;2;4;2;1;1;2;1;1;1;1;1;1;1;2;1;2;1;2;2;2;1;1;1;1;1;1;1;1;1;1;1;1	2;2;2;2;2;0;0;0;0;0;2;2;2;0;0;0;1;2;0;0;0;0;0;0;0;0;0;0;0;0;0;0;0;1;1;1;0;0;0;0;0;0;0;0;0;0;0;0	Cytokeratin-14;Keratin, type I cytoskeletal 14;Keratin-14;Cytokeratin-17;Keratin, type I cytoskeletal 17;Keratin-17;39.1;Radiated keratinocyte mRNA 266 (keratin-related protein);Cytokeratin-15;Keratin, type I cytoskeletal 15;Keratin-15;cDNA FLJ16494 fis, clone CTONG3004576, highly similar to Keratin, type I cytoskeletal 15;Putative uncharacterized protein ENSP00000382160;Putative uncharacterized …	KRT14;Krt1-17;Krt17;KRT17;KRT15;KRTB;Krt1-19;Krt19;KRT19	>P02533 SWISS-PROT:P02533 Tax_Id=9606 Gene_Symbol=KRT14 Keratin, type I cytoskeletal 14;Keratin, type I cytoskeletal 14;>Q9QWL7 SWISS-PROT:Q9QWL7 Tax_Id=10090 Gene_Symbol=Krt17 Keratin, type I cytoskeletal 17;>Q04695 SWISS-PROT:Q04695 Tax_Id=9606 Gene_Symb	P02533;Q9QWL7;Q04695;Q14666;A2A4G1;P19012;B3KVF5;A8MW45;C9JH30;P19001;P08727	48	8	5	2	4	2	5	4	6	3	2	4	2	1	3	2	3	2	1	2	1	1	1	1	2	1	1	1	16.1	11.2	5.1	51.621	472	2
5	1425;1647;2219;5494	1465;1466;1693;2270;5653	8880;8881;8882;10227;10228;10229;10230;10231;13706;13707;33360;33361;33362;33363;33364;33365;33366;33367;33368;33369	16077;16078;16079;16080;18157;18158;18159;18160;18161;25476;25477;25478;61031;61032;61033;61034;61035;61036;61037;61038;61039;61040;61041;61042;61043;61044;61045	3	135	CON__P02662	CON__P02662	4	4	4			>P02662 SWISS-PROT:P02662 Alpha-S1-casein - Bos taurus (Bovine).	P02662	1	4	4	4	2	2	2	2	1	2	1	1	2	2	2	2	1	2	1	1	2	2	2	2	1	2	1	1	28.1	28.1	28.1	22.975	199	2
6	1576;3463	1621;3584	9817;9818;9819;9820;9821;21472;21473;21474;21475	17485;17486;17487;17488;17489;39723;39724;39725;39726			CON__P02663	CON__P02663	2	2	2			>P02663 SWISS-PROT:P02663 Alpha-S2-casein [Contains: Casocidin-1 - Bos taurus (Bovine).	P02663	1	2	2	2	1	2	1	0	2	1	0	1	1	2	1	0	2	1	0	1	1	2	1	0	2	1	0	1	9.2	9.2	9.2	24.348	207	1
7	923	945;946	5840;5841;5842;5843;5844;5845;5846;5847;5848;5849;5850;5851;5852	10504;10505;10506;10507;10508;10509;10510;10511;10512;10513;10514;10515;10516;10517;10518;10519;10520	4	185	CON__P02666	CON__P02666	1	1	1			>P02666 SWISS-PROT:P02666 Beta-casein - Bos taurus (Bovine).	P02666	1	1	1	1	1	1	0	1	1	1	1	0	1	1	0	1	1	1	1	0	1	1	0	1	1	1	1	0	9.1	9.1	9.1	23.583	209	3
8	4026;4256;5500	4159;4399;5659	24444;25784;25785;33397;33398;33399;33400;33401;33402;33403	44665;46736;46737;61092;61093;61094;61095;61096;61097;61098;61099			CON__P02668	CON__P02668	3	3	3			>P02668 SWISS-PROT:P02668 Kappa-casein [Contains: Casoxin C; Casoxin 6; Casoxin A; Casoxin B; Casoplatelin] - Bos taurus (Bovine).	P02668	1	3	3	3	1	2	0	1	2	1	0	0	1	2	0	1	2	1	0	0	1	2	0	1	2	1	0	0	23.1	23.1	23.1	18.974	169	1
9	1871	1920	11497;11498	20793;20794			CON__P02672	CON__P02672	1	1	1			>P02672 SWISS-PROT:P02672 (Bos taurus) Fibrinogen alpha chain precursor	P02672	1	1	1	1	0	0	1	1	0	0	0	0	0	0	1	1	0	0	0	0	0	0	1	1	0	0	0	0	2.6	2.6	2.6	67.011	615
10	37;158;594;643;733;858;1507;1751;2329;2336;3138;3190;3297;3889;3932;4160;4439;4778;4936;5178;5481;5512	37;162;611;661;752;877;1550;1551;1797;2384;2392;3209;3262;3370;4021;4064;4301;4302;4582;4923;5083;5332;5640;5671	235;236;237;238;239;240;241;242;243;1023;1024;1025;3815;3816;3817;3818;3819;3820;3821;3822;3823;3824;4152;4153;4154;4155;4156;4157;4158;4159;4160;4714;4715;4716;4717;4718;4719;4720;4721;4722;4723;4724;4725;4726;5420;5421;5422;5423;5424;5425;5426;5427;5428;9363;9364;9365;9366;9367;9368;9369;9370;9371;9372;9373;10792;10793;10794;10795;10796;10797;10798;10799;10800;14422;14473;14474;14475;14476;1447…	319;320;321;322;323;324;325;326;327;1466;1467;1468;6817;6818;6819;6820;6821;6822;6823;6824;6825;6826;6827;6828;6829;6830;6831;7371;7372;7373;7374;7375;7376;7377;7378;7379;7380;7381;8402;8403;8404;8405;8406;8407;8408;8409;8410;8411;8412;8413;8414;8415;9499;9500;9501;9502;9503;9504;9505;9506;9507;16777;16778;16779;16780;16781;16782;16783;16784;16785;16786;16787;16788;19305;19306;19307;19308;19309;1…	5;6	111;322	IPI00745872;CON__P02768-1;IPI00022434;IPI00878517;IPI00908876;IPI00216773;IPI00953582;IPI00384697;IPI00878282	IPI00745872;CON__P02768-1;IPI00022434;IPI00878517;IPI00908876;IPI00216773;IPI00953582;IPI00384697	22;22;21;17;16;15;14;14;7	18;18;17;13;12;12;11;11;6	18;18;17;13;12;12;11;11;6	Serum albumin;cDNA FLJ78413, highly similar to Homo sapiens albumin, mRNA;Putative uncharacterized protein ALB;cDNA, FLJ95666, highly similar to Homo sapiens albumin (ALB), mRNA;cDNA FLJ54371, highly similar to Serum albumin;cDNA FLJ50830, highly similar to Serum albumin;ALB protein;Albumin, isoform CRA_k	ALB;GIG20;GIG42;PRO0903;PRO1708;PRO2044;PRO2619;PRO2675;UNQ696/PRO1341;hCG_14967	Isoform 1 of Serum albumin;>P02768-1 SWISS-PROT:P02768-1 Tax_Id=9606 Gene_Symbol=ALB Isoform 1 of Serum albumin precursor;Putative uncharacterized protein ALB;Putative uncharacterized protein ALB;cDNA FLJ50830, highly similar to Serum albumin;ALB protein;P	P02768-1;P02768;A8K9P0;A6NBZ8;B2RBS8;B4DPP6;Q56G89;B7WNR0;B4DPR2;Q8IUK7;C9JKR2;P02768-2	9	22	18	18	14	18	15	16	19	16	16	18	11	14	11	12	15	13	12	14	11	14	11	12	15	13	12	14	38.8	33.7	33.7	69.366	609	11
11	161;643;686;700;701;735;740;1506;2212;2549;2822;3189;3225;3291;3297;3403;3487;3888;3931;3984;4159;4194;4763;5178;5480;5512	165;661;704;718;719;754;759;1549;2263;2606;2882;3261;3297;3364;3370;3511;3512;3608;4020;4063;4117;4300;4336;4908;5332;5639;5671	1038;1039;1040;1041;1042;1043;1044;1045;1046;1047;4152;4153;4154;4155;4156;4157;4158;4159;4160;4343;4344;4345;4346;4347;4348;4349;4350;4351;4352;4353;4354;4355;4356;4357;4358;4359;4360;4361;4362;4363;4364;4365;4503;4504;4729;4730;4752;4753;4754;4755;4756;4757;4758;4759;9361;9362;13687;13688;13689;13690;13691;13692;13693;13694;13695;13696;15677;15678;15679;15680;15681;15682;17406;17407;19745;19746…	1494;1495;1496;1497;1498;1499;1500;1501;1502;1503;1504;1505;1506;7371;7372;7373;7374;7375;7376;7377;7378;7379;7380;7381;7606;7607;7608;7609;7610;7611;7612;7613;7614;7615;7616;7617;7618;7619;7620;7621;7622;7623;7624;7625;7626;7627;7628;7629;7630;7631;7632;7633;7634;7635;7636;7637;7638;7639;7640;7641;7642;7643;7644;7645;7646;7647;7648;7649;7650;7651;7652;7653;7654;7655;7656;7657;7658;7659;7660;7661…	7	469	CON__P02769	CON__P02769	26	26	22			>P02769 SWISS-PROT:P02769 (Bos taurus) Bovine serum albumin precursor	P02769	1	26	26	22	16	15	17	15	14	10	12	12	16	15	17	15	14	10	12	12	13	11	13	11	10	7	8	8	43.7	43.7	38.6	69.293	607	19
12	1511;2238;2313;2447;3071;5021;5259	1555;2290;2367;2503;3141;5170;5415;5416	9406;9407;9408;9409;13811;14329;14330;14331;14332;14333;14334;15052;15053;19086;30420;30421;30422;30423;30424;30425;30426;31912;31913;31914;31915;31916;31917;31918;31919;31920;31921;31922;31923;31924;31925;31926;31927;31928;31929;31930;31931	16853;16854;16855;16856;16857;25811;26939;26940;26941;26942;26943;26944;28165;28166;28167;28168;35974;55404;55405;55406;55407;55408;55409;55410;55411;58544;58545;58546;58547;58548;58549;58550;58551;58552;58553;58554;58555;58556;58557;58558;58559;58560;58561;58562;58563;58564;58565;58566;58567;58568;58569	2	121	CON__P08779;IPI00217963	CON__P08779;IPI00217963	7;7	1;1	1;1	Cytokeratin-16;Keratin, type I cytoskeletal 16;Keratin-16;Keratin	KRT16;KRT16A;keratin	>P08779 SWISS-PROT:P08779 Tax_Id=9606 Gene_Symbol=KRT16 Keratin, type I cytoskeletal 16;Keratin, type I cytoskeletal 16	P08779;Q16195	2	7	1	1	4	2	5	3	4	2	1	3	1	1	1	0	0	0	0	0	1	1	1	0	0	0	0	0	13.7	2.7	2.7	51.267	473	1
13	318;649;650;1417;2227;3798;4655	327;667;668;1457;2279;3928;4800	2068;2069;2070;2071;2072;2073;2074;2075;2076;2077;4187;4188;4189;4190;4191;4192;4193;4194;4195;4196;4197;8840;8841;8842;8843;8844;8845;8846;8847;8848;8849;13761;13762;13763;13764;13765;13766;13767;13768;13769;13770;23349;23350;23351;23352;23353;23354;23355;23356;28310;28311;28312;28313;28314;28315;28316;28317;28318;28319	3280;3281;3282;3283;3284;3285;3286;3287;3288;3289;7409;7410;7411;7412;7413;7414;7415;7416;7417;7418;7419;7420;16028;16029;16030;16031;16032;16033;16034;16035;16036;16037;16038;16039;16040;16041;25686;25687;25688;25689;25690;25691;25692;25693;25694;25695;25696;25697;25698;25699;25700;25701;25702;25703;25704;25705;25706;25707;25708;25709;25710;25711;25712;25713;25714;25715;25716;25717;25718;25719;2…			CON__P12763;IPI00022431;IPI00953689;IPI00795830;IPI00922262	CON__P12763	7;2;2;2;2	7;2;2;2;2	7;2;2;2;2			>P12763 SWISS-PROT:P12763 (Bos taurus) Alpha-2-HS-glycoprotein precursor	P12763	5	7	7	7	7	6	7	5	5	4	5	5	7	6	7	5	5	4	5	5	7	6	7	5	5	4	5	5	22	22	22	38.418	359	8
14	187;301;679;1369;2115;2238;2313;2441;3632;3700;3924;4085;4130;4197;4310;4311;5022;5259;5401;5429	191;309;697;1407;2165;2290;2367;2497;3758;3829;3830;4056;4221;4270;4339;4453;4454;5171;5415;5416;5559;5588	1212;1213;1214;1215;1216;1217;1218;1219;1220;1221;1981;1982;1983;1984;1985;1986;1987;1988;1989;1990;1991;4296;4297;4298;4299;4300;4301;8586;8587;8588;8589;8590;8591;8592;8593;8594;8595;13007;13008;13009;13010;13011;13012;13013;13811;14329;14330;14331;14332;14333;14334;15023;15024;15025;15026;15027;15028;15029;15030;15031;22397;22847;22848;22849;23985;23986;23987;23988;23989;23990;24824;25072;2542…	1730;1731;1732;1733;1734;1735;1736;1737;1738;1739;1740;1741;1742;1743;1744;1745;3139;3140;3141;3142;3143;3144;3145;3146;3147;3148;3149;3150;3151;3152;3153;3154;3155;7554;7555;7556;7557;7558;7559;15639;15640;15641;15642;15643;15644;15645;15646;15647;15648;15649;15650;15651;15652;15653;15654;15655;15656;15657;15658;15659;15660;23774;23775;23776;23777;23778;23779;23780;23781;23782;23783;23784;25811;…	2;8	150;306	CON__P13645;IPI00009865;CON__P02535-1;CON__Q7Z3Y7;IPI00418663;CON__Q148H6;CON__Q7Z3Y8;IPI00328103;CON__Q7Z3Z0;IPI00375911;CON__P05784;IPI00908905;IPI00929669;IPI00794047;IPI00795719;IPI00791342;CON__Q2M2I5;IPI00004550;CON__REFSEQ:XP_986630;CON__O76014;IPI00796992;CON__Q7Z3Y9;IPI00375910;CON__O76013;IPI00008692;CON__O76015;IPI00297641;IPI00790172;CON__Q497I4;CON__A2AB72;IPI00329240;CON__Q14532;IPI…	CON__P13645;IPI00009865	20;20;7;3;3;3;2;2;2;2;2;2;2;2;2;2;1;1;1;1;1;1;1;1;1;1;1;1;1;1;1;1;1;1;1;1;1;1;1;1;1;1;1;1;1;1;1;1;1;1;1;1;1;1;1	20;20;7;3;3;3;2;2;2;2;2;2;2;2;2;2;1;1;1;1;1;1;1;1;1;1;1;1;1;1;1;1;1;1;1;1;1;1;1;1;1;1;1;1;1;1;1;1;1;1;1;1;1;1;1	17;17;5;1;1;1;1;1;1;1;0;0;0;0;0;0;0;0;0;0;0;0;0;0;0;0;0;0;0;0;0;0;0;0;0;0;0;0;0;0;0;0;0;0;0;0;0;0;0;0;0;0;0;0;0	Cytokeratin-10;Keratin, type I cytoskeletal 10;Keratin-10	KPP;KRT10	>P13645 SWISS-PROT:P13645 Tax_Id=9606 Gene_Symbol=KRT10 Keratin, type I cytoskeletal 10;Keratin, type I cytoskeletal 10	P13645	55	20	20	17	10	7	10	8	17	12	10	14	10	7	10	8	17	12	10	14	8	6	8	6	14	11	9	12	43.8	43.8	40	59.51	593	10
15	479;1022;1582;2674;3523;3586;3890;4846;5368	494;1049;1627;2731;3644;3710;4022;4993;5526	3094;3095;3096;3097;3098;3099;3100;3101;3102;6518;6519;9855;9856;9857;9858;9859;9860;9861;9862;9863;16515;21770;21771;21772;21773;21774;21775;21776;21777;22145;22146;23852;23853;23854;23855;23856;23857;23858;29367;32596;32597;32598;32599;32600;32601	5322;5323;5324;5325;5326;5327;5328;5329;5330;5331;5332;5333;5334;5335;12002;12003;17528;17529;17530;17531;17532;17533;17534;17535;17536;31177;40236;40237;40238;40239;40240;40241;40242;40243;40244;40245;41045;41046;43750;43751;43752;43753;43754;43755;43756;43757;43758;43759;53459;59742;59743;59744;59745;59746;59747;59748			CON__P13647;IPI00009867;IPI00796776;CON__Q01546;IPI00008359;CON__Q5XKE5;IPI00241841;CON__Q8VED5;CON__P07744;CON__Q8N1N4-2;CON__Q7RTT2;IPI00477227;IPI00166205	CON__P13647;IPI00009867;IPI00796776	9;9;9;2;2;2;2;2;2;2;2;2;1	6;6;6;0;0;0;0;0;0;0;0;0;0	1;1;1;0;0;0;0;0;0;0;0;0;0	58 kDa cytokeratin;Cytokeratin-5;Keratin, type II cytoskeletal 5;Keratin-5;Type-II keratin Kb5;cDNA FLJ59922, highly similar to Keratin, type II cytoskeletal 5;cDNA FLJ54081, highly similar to Keratin, type II cytoskeletal 5	KRT5	>P13647 SWISS-PROT:P13647 Tax_Id=9606 Gene_Symbol=KRT5 Keratin, type II cytoskeletal 5;Keratin, type II cytoskeletal 5;cDNA FLJ54081, highly similar to Keratin, type II cytoskeletal 5	P13647;B4DL32;B4E1T1	13	9	6	1	5	5	5	4	6	3	4	4	4	3	3	2	4	1	2	2	1	1	1	1	1	1	0	1	15.6	11	1.5	62.378	590	4
16	1444;2652;3051;3839;5205	1485;2709;3119;3970;5359	8993;8994;8995;8996;16390;16391;16392;16393;16394;16395;16396;16397;16398;16399;18914;18915;23608;23609;23610;23611;31615;31616	16219;16220;16221;16222;16223;31015;31016;31017;31018;31019;31020;31021;31022;31023;31024;31025;31026;31027;31028;31029;31030;31031;31032;35714;35715;43399;43400;43401;43402;57956;57957			CON__P15497	CON__P15497	5	5	4			>P15497 SWISS-PROT:P15497 (Bos taurus) Apolipoprotein A-I precursor	P15497	1	5	5	4	2	3	2	3	1	3	1	2	2	3	2	3	1	3	1	2	2	2	2	2	1	2	1	2	22.6	22.6	16.6	30.276	265	2
17	558	574	3560;3561;3562;3563	6069;6070;6071;6072;6073			CON__P17690	CON__P17690	1	1	1			>P17690 SWISS-PROT:P17690 (Bos taurus) Beta-2-glycoprotein 1 precursor	P17690	1	1	1	1	1	0	1	0	0	1	0	0	1	0	1	0	0	1	0	0	1	0	1	0	0	1	0	0	2.6	2.6	2.6	38.252	345	1
18	4677	4822	28458;28459;28460	51656;51657;51658			CON__P17697	CON__P17697	1	1	1			>P17697 SWISS-PROT:P17697 (Bos taurus) Clusterin precursor	P17697	1	1	1	1	1	0	0	0	0	1	0	0	1	0	0	0	0	1	0	0	1	0	0	0	0	1	0	0	2.3	2.3	2.3	51.113	439	1
19	50;120;2854;3149;4367	50;122;2919;3221;4510	297;298;299;300;301;730;731;732;17633;19510;19511;19512;19513;19514;19515;19516;19517;19518;26465;26466;26467;26468	399;400;401;402;403;404;405;1021;1022;1023;33474;36565;36566;36567;36568;36569;36570;36571;36572;36573;36574;36575;36576;36577;36578;47891;47892;47893;47894;47895;47896			CON__P34955	CON__P34955	5	5	5			>P34955 SWISS-PROT:P34955 (Bos taurus) Alpha-1-antiproteinase precursor	P34955	1	5	5	5	3	3	2	2	2	1	1	2	3	3	2	2	2	1	1	2	3	3	2	2	2	1	1	2	11.5	11.5	11.5	46.103	416	3
20	480;1026;1582;1680;1932;1960;2124;2438;2674;2853;3523;3697;4355;4408;4697;4864;5423;5483	495;1053;1054;1627;1726;1981;2009;2174;2494;2731;2918;3644;3826;4498;4551;4842;5011;5582;5642	3103;3104;3105;3106;3107;3108;3109;3110;3111;3112;3113;3114;6536;6537;6538;9855;9856;9857;9858;9859;9860;9861;9862;9863;10429;10430;10431;10432;10433;10434;10435;10436;10437;10438;10439;11832;11833;11834;11835;11836;12054;13068;13069;13070;13071;13072;13073;13074;13075;15003;15004;15005;15006;15007;15008;15009;15010;15011;16515;17626;17627;17628;17629;17630;17631;17632;21770;21771;21772;21773;217…	5336;5337;5338;5339;5340;5341;5342;5343;5344;5345;5346;5347;5348;5349;5350;5351;5352;5353;12022;12023;12024;17528;17529;17530;17531;17532;17533;17534;17535;17536;18662;18663;18664;18665;18666;18667;18668;18669;18670;18671;18672;18673;18674;18675;18676;18677;18678;18679;18680;18681;18682;18683;18684;18685;18686;18687;18688;18689;18690;18691;18692;18693;18694;18695;18696;18697;18698;18699;18700;187…	9	300	CON__P35908;IPI00021304;IPI00376379;CON__Q7Z794;CON__Q6IFZ6;CON__Q9R0H5;IPI00791653;IPI00792970	CON__P35908;IPI00021304	18;18;2;2;2;2;1;1	16;16;1;1;1;1;1;1	11;11;0;0;0;0;1;1	Cytokeratin-2e;Epithelial keratin-2e;Keratin, type II cytoskeletal 2 epidermal;Keratin-2 epidermis;Keratin-2e;Type-II keratin Kb2	KRT2;KRT2A;KRT2E	>P35908 SWISS-PROT:P35908 Tax_Id=9606 Gene_Symbol=KRT2 Keratin, type II cytoskeletal 2 epidermal;Keratin, type II cytoskeletal 2 epidermal	P35908	8	18	16	11	10	11	12	8	10	11	11	12	8	9	10	6	8	9	9	10	5	5	6	3	5	6	6	7	33.2	30.1	22.3	65.865	645	8
21	478;1022;1582;2674;4170	493;1049;1627;2731;4312	3093;6518;6519;9855;9856;9857;9858;9859;9860;9861;9862;9863;16515;25292;25293;25294;25295;25296	5321;12002;12003;17528;17529;17530;17531;17532;17533;17534;17535;17536;31177;45885;45886;45887;45888;45889			CON__P50446;CON__P12035;IPI00290857;IPI00942512	CON__P50446	5;2;2;2	1;1;1;1	1;1;1;1	Cytokeratin-6A;Keratin, type II cytoskeletal 6A;Keratin-6A;Keratin-6-alpha	Ker2;Krt2-6;Krt2-6a;Krt6;Krt6a	>P50446 SWISS-PROT:P50446 Tax_Id=10090 Gene_Symbol=Krt6a Keratin, type II cytoskeletal 6A	P50446	4	5	1	1	3	1	3	1	2	1	2	2	0	0	0	0	0	0	1	0	0	0	0	0	0	0	1	0	8.1	1.6	1.6	59.334	553
22	225;577;578;662;721;902;915;1005;1006;1363;2198;2220;2330;3237;3274;3819;4392;4719;4827	230;593;594;680;739;740;922;923;936;937;1032;1033;1400;1401;2249;2271;2272;2385;2386;3309;3346;3950;4535;4864;4974	1424;1425;1426;1427;1428;1429;1430;1431;1432;1433;1434;1435;1436;1437;1438;1439;1440;1441;1442;1443;1444;1445;1446;1447;1448;1449;1450;1451;1452;1453;1454;1455;1456;1457;1458;1459;1460;1461;1462;3709;3710;3711;3712;3713;3714;3715;3716;3717;3718;3719;3720;3721;4230;4616;4617;4618;4619;4620;4621;4622;4623;4624;4625;4626;4627;4628;4629;4630;4631;4632;4633;4634;4635;4636;4637;4638;4639;5642;5643;5644…	2086;2087;2088;2089;2090;2091;2092;2093;2094;2095;2096;2097;2098;2099;2100;2101;2102;2103;2104;2105;2106;2107;2108;2109;2110;2111;2112;2113;2114;2115;2116;2117;2118;2119;2120;2121;2122;2123;2124;2125;2126;2127;2128;2129;2130;2131;2132;2133;2134;2135;2136;2137;2138;2139;2140;2141;2142;2143;2144;2145;2146;2147;2148;2149;2150;2151;2152;2153;2154;2155;2156;2157;2158;2159;2160;2161;2162;2163;2164;2165…	10;11;12;13;14	16;44;190;305;325	IPI00894498;IPI00021439;CON__P60712;IPI00894365;IPI00878173;IPI00942659;IPI00894523;IPI00479743;IPI00893604;IPI00739539;IPI00887316;IPI00916212;IPI00740545;IPI00935352;IPI00888712;IPI00930066;IPI00738655;IPI00917545;IPI00807522;IPI00555733;IPI00556391;IPI00937995;IPI00556300;IPI00929430;IPI00885048;IPI00876919;IPI00942939;IPI00954247;IPI00556614;IPI00748022;IPI00954450;IPI00893501	IPI00894498;IPI00021439;CON__P60712;IPI00894365	19;19;19;18;9;9;8;7;7;6;6;6;5;5;5;5;3;3;2;2;2;1;1;1;1;1;1;1;1;1;1;1	19;19;19;18;9;9;8;7;7;6;6;6;5;5;5;5;3;3;2;2;2;1;1;1;1;1;1;1;1;1;1;1	0;0;0;0;0;0;0;0;0;0;0;0;0;0;0;0;0;0;0;0;0;0;0;0;0;0;0;0;0;0;0;0	Beta-actin;Beta actin variant;Actin, cytoplasmic 1;Actin, cytoplasmic 1, N-terminally processed;cDNA FLJ55253, highly similar to Actin, cytoplasmic 1;cDNA, FLJ79260, highly similar to Actin, cytoplasmic 2;HCG15971, isoform CRA_a;PS1TP5-binding protein 1;Actin-like protein;ACTG1 protein;Putative uncharacterized protein;cDNA FLJ43573 fis, clone RECTM2001691, highly similar to Actin, cytoplasmic 2;c…	ACTB;hCG_15971;PS1TP5BP1;ACT;ACTG1	Beta actin variant (Fragment);Actin, cytoplasmic 1;>P60712 SWISS-PROT:P60712 (Bos taurus) Actin, cytoplasmic 1;cDNA FLJ52842, highly similar to Actin, cytoplasmic 1	A1E282;Q53GK6;P60709;B4DW52;B7ZAP6;Q1KLZ0;Q53G76;Q53G99;Q562L5;Q562L6;Q562L9;Q562M3;Q562M5;Q562N0;Q562N2;Q562N8;Q562P0;Q562R8;Q562S0;Q562U1;Q562U2;Q562V5;Q562X9;Q562Y6;Q562Y8;Q562Z4;Q562Z6;Q562Z7;Q6PJ43;Q8WVW5;P60712;A4UCT3;A5GZ75;B3KWQ3;B4DVQ0;B4E335;Q96DE1;Q96FU6;Q9UE89;Q9UMN3	32	19	19	0	15	16	16	15	15	17	15	16	15	16	16	15	15	17	15	16	0	0	0	0	0	0	0	0	66.9	66.9	0	41.722	375	39
23	263;4669	270;4814	1669;1670;1671;1672;28414;28415;28416;28417;28418;28419	2529;2530;2531;2532;2533;2534;51569;51570;51571;51572;51573;51574;51575			CON__P81644	CON__P81644	2	2	2			>P81644 SWISS-PROT:P81644 (Bos taurus) Apolipoprotein A-II precursor	P81644	1	2	2	2	1	1	2	2	1	1	0	0	1	1	2	2	1	1	0	0	1	1	2	2	1	1	0	0	26	26	26	11.202	100	1
24	978;983;1152;1346;2686;4419;4688;4777;5587	1003;1008;1184;1382;2743;4562;4833;4922;5748	6176;6177;6178;6179;6180;6181;6182;6183;6184;6207;7293;7294;7295;7296;7297;7298;8389;8390;8391;8392;8393;8394;16548;16549;16550;16551;26834;26835;26836;26837;26838;28512;28937;33999;34000;34001;34002;34003;34004;34005;34006;34007	11036;11037;11038;11039;11040;11041;11042;11043;11044;11045;11046;11047;11081;13298;13299;13300;13301;13302;13303;15137;15138;15139;15140;15141;15142;31214;31215;31216;31217;31218;48806;48807;48808;48809;48810;48811;51719;52331;62401;62402;62403;62404;62405;62406;62407;62408;62409;62410;62411			CON__Q0IIK2;CON__Q29443	CON__Q0IIK2;CON__Q29443	9;9	8;8	8;8			>Q0IIK2 TREMBL:Q0IIK2 (Bos taurus) Transferrin;>Q29443 SWISS-PROT:Q29443 Serotransferrin - Bos taurus (Bovine).	Q0IIK2;Q29443	2	9	8	8	7	5	6	5	5	4	2	1	6	4	5	4	4	3	1	0	6	4	5	4	4	3	1	0	14.9	13.6	13.6	77.738	704	6
25	1022;1582;1679	1049;1627;1725	6518;6519;9855;9856;9857;9858;9859;9860;9861;9862;9863;10428	12002;12003;17528;17529;17530;17531;17532;17533;17534;17535;17536;18661			CON__Q6IME9;CON__Q14CN4-1;IPI00103481;IPI00794272;IPI00910219;IPI00793641	CON__Q6IME9;CON__Q14CN4-1;IPI00103481;IPI00794272;IPI00910219;IPI00793641	3;3;3;3;3;3	1;1;1;1;1;1	0;0;0;0;0;0	Cytokeratin-72;Keratin, type II cytoskeletal 72;Keratin-72;Type II inner root sheath-specific keratin-K6irs2;Type-II keratin Kb35;cDNA FLJ60438, highly similar to Homo sapiens keratin protein K6irs (K6IRS2), mRNA;cDNA FLJ50908, highly similar to Homo sapiens keratin protein K6irs (K6IRS2), mRNA	Kb35;Krt72;K6IRS2;KB35;KRT6;KRT6IRS2;KRT72	>Q6IME9 TREMBL:Q6IME9 Tax_Id=10090 Gene_Symbol=Krt72 Type-II keratin Kb35;>Q14CN4-1 SWISS-PROT:Q14CN4-1 Tax_Id=9606 Gene_Symbol=KRT72 Isoform 1 of Keratin, type II cytoskeletal 72;Isoform 1 of Keratin, type II cytoskeletal 72;Isoform 2 of Keratin, type II	Q6IME9;Q14CN4-1;Q14CN4;Q14CN4-2;B4DEI8;B4DXK4	6	3	1	0	2	1	2	1	1	2	1	1	0	0	0	0	0	1	0	0	0	0	0	0	0	0	0	0	5.4	2.3	0	56.75	520
26	614;1414;1533	631;1454;1578	3970;3971;3972;3973;3974;8837;9540;9541;9542;9543	7073;7074;7075;7076;7077;16025;17052;17053;17054;17055			CON__Q28107;IPI00022937;IPI00478809	CON__Q28107;IPI00022937;IPI00478809	3;2;2	3;2;2	3;2;2	Activated protein C cofactor;Coagulation factor V;Coagulation factor V heavy chain;Coagulation factor V light chain;Proaccelerin, labile factor;cDNA FLJ50218, highly similar to Coagulation factor V;Mutant coagulation factor V;Coagulation factor V jinjiang A2 domain	F5;factor V	>Q28107 SWISS-PROT:Q28107 (Bos taurus) Coagulation factor V precursor;252 kDa protein;Coagulation factor V	Q28107;P12259;B4DU26;C8C1T0;C8C1T1;Q15430;Q1L610;Q2HZY9;Q2HZZ0;Q2HZZ1;Q8TD21;Q8WWQ7;Q9P1A8	3	3	3	3	1	2	0	2	1	1	0	1	1	2	0	2	1	1	0	1	1	2	0	2	1	1	0	1	1.6	1.6	1.6	248.98	2211	1
27	82;1663;2610;2813	83;1709;2667;2873	481;10325;10326;10327;10328;10329;10330;16081;16082;16083;16084;16085;16086;16087;16088;16089;16090;17338;17339;17340;17341;17342;17343;17344;17345;17346;17347;17348	688;18305;18306;18307;18308;18309;18310;18311;30429;30430;30431;30432;30433;30434;30435;30436;30437;30438;30439;30440;30441;30442;30443;30444;30445;30446;30447;30448;30449;32883;32884;32885;32886;32887;32888;32889;32890;32891;32892;32893;32894;32895;32896;32897;32898;32899;32900;32901;32902;32903;32904;32905;32906;32907;32908;32909;32910;32911;32912;32913;32914;32915;32916;32917;32918;32919;32920…			CON__Q3SX09	CON__Q3SX09	4	2	2			>Q3SX09 TREMBL:Q3SX09 (Bos taurus) similar to HBG protein	Q3SX09	1	4	2	2	4	3	3	2	2	2	1	1	2	1	1	0	1	1	0	0	2	1	1	0	1	1	0	0	21.4	11.9	11.9	22.06	201	2
28	774;3910;5512	793;4042;5671	4918;4919;23935;33507;33508;33509;33510;33511;33512;33513	8669;8670;43870;61357;61358;61359;61360;61361;61362;61363;61364;61365;61366;61367;61368;61369;61370			CON__Q3SZ57	CON__Q3SZ57	3	2	2			>Q3SZ57 SWISS-PROT:Q3SZ57 (Bos taurus) Alpha-fetoprotein precursor	Q3SZ57	1	3	2	2	1	2	2	1	1	0	1	1	1	1	1	0	0	0	0	0	1	1	1	0	0	0	0	0	3.9	2.8	2.8	68.587	610	1
29	1709;5311	1755;5469	10549;10550;10551;32281;32282	18884;18885;18886;18887;59134;59135			CON__Q58D62	CON__Q58D62	2	2	2			>Q58D62 SWISS-PROT:Q58D62 (Bos taurus) Fetuin-B precursor	Q58D62	1	2	2	2	0	0	0	1	1	1	1	1	0	0	0	1	1	1	1	1	0	0	0	1	1	1	1	1	5.2	5.2	5.2	42.663	387
30	1582;2674;3588;4170	1627;2731;3714;4312	9855;9856;9857;9858;9859;9860;9861;9862;9863;16515;22170;25292;25293;25294;25295;25296	17528;17529;17530;17531;17532;17533;17534;17535;17536;31177;41071;45885;45886;45887;45888;45889			CON__Q8BGZ7	CON__Q8BGZ7	4	1	1	Cytokeratin-75;Keratin, type II cytoskeletal 75;Keratin-6 hair follicle;Keratin-75;Type II keratin-K6hf;Type-II keratin Kb18;Cytokeratin KRT2-6HF	Kb18;Krt75;Krt2-6hf;Krtcap1	>Q8BGZ7 TREMBL:Q8BGZ7;Q99MH7 Tax_Id=10090 Gene_Symbol=Krt75 10 days neonate skin cDNA, RIKEN full-length enriched library, clone:4732475I03 product:CYTOKERATIN homolog	Q8BGZ7;Q99MH7	1	4	1	1	2	1	2	1	2	2	1	2	0	0	0	0	0	1	0	0	0	0	0	0	0	1	0	0	6.7	1.8	1.8	59.74	552
31	1940;4805	1989;4950	11893;29072;29073;29074;29075;29076;29077;29078;29079;29080	21308;52494;52495;52496;52497;52498;52499;52500;52501;52502;52503;52504;52505			IPI00000075	IPI00000075	2	2	2	Latency-associated peptide;Transforming growth factor beta-1;Transforming growth factor beta 1;Transforming growth factor-beta 1	TGFB;TGFB1	Transforming growth factor beta-1	P01137;B2C8Z3;Q49IK8;Q49IL8;Q5PY19;Q671U8;Q671V1;Q7Z487;Q7Z488;Q86YU2	1	2	2	2	1	1	2	1	1	1	1	1	1	1	2	1	1	1	1	1	1	1	2	1	1	1	1	1	6.9	6.9	6.9	44.341	390	1
32	357;2068;2297;2424;2656;3785;5276	367;2118;2351;2480;2713;3915;5434	2325;2326;12785;14215;14216;14217;14218;14219;14220;14221;14222;14223;14224;14940;14941;14942;16423;16424;23312;23313;23314;23315;23316;23317;23318;32065	3883;3884;23374;26663;26664;26665;26666;26667;26668;26669;26670;26671;26672;27993;27994;27995;31064;31065;42794;42795;42796;42797;42798;42799;42800;42801;42802;58778			IPI00000105;IPI00910019	IPI00000105;IPI00910019	7;5	7;5	7;5	Lung resistance-related protein;Major vault protein;cDNA FLJ54588, highly similar to Major vault protein;cDNA FLJ53371, highly similar to Major vault protein;cDNA FLJ53437, highly similar to Major vault protein	LRP;MVP	Major vault protein;cDNA FLJ53437, highly similar to Major vault protein	Q14764;B4DDR2;B4DXN0;B4DP93	2	7	7	7	2	1	2	3	4	3	2	3	2	1	2	3	4	3	2	3	2	1	2	3	4	3	2	3	10.5	10.5	10.5	99.326	893	2
33	1848;3661;5499	1896;3788;5658	11363;11364;22600;22601;22602;22603;22604;22605;22606;22607;22608;33394;33395;33396	20576;20577;20578;20579;41718;41719;41720;41721;41722;41723;41724;41725;41726;41727;61089;61090;61091			IPI00000494	IPI00000494	3	3	3	60S ribosomal protein L5;cDNA, FLJ95579, Homo sapiens ribosomal protein L5 (RPL5), mRNA;Ribosomal protein L5;Ribosomal protein L5, isoform CRA_c;cDNA FLJ38496 fis, clone FELIV1000137, highly similar to 60S RIBOSOMAL PROTEIN L5;Ribosomal protein L5, isoform CRA_b;Ribosomal protein L5 variant;Ribosomal protein L5, isoform CRA_a;RPL5 protein	MSTP030;RPL5;hCG_2028912	60S ribosomal protein L5	P46777;A2RUM7;B3KTM6;Q59GX9;Q8WYP1;Q9BUV4	1	3	3	3	1	1	2	0	2	2	1	2	1	1	2	0	2	2	1	2	1	1	2	0	2	2	1	2	13.1	13.1	13.1	34.362	297	1
34	49;320;795;2851	49;329;814;2916	293;294;295;296;2091;2092;2093;5066;5067;5068;5069;17607;17608;17609;17610;17611;17612;17613;17614	393;394;395;396;397;398;3330;3331;3332;8903;8904;8905;8906;8907;33423;33424;33425;33426;33427;33428;33429;33430			IPI00000690;IPI00157908;IPI00300018;IPI00910786;IPI00910617	IPI00000690;IPI00157908;IPI00300018;IPI00910786	4;4;2;2;1	4;4;2;2;1	4;4;2;2;1	Apoptosis-inducing factor 1, mitochondrial;Programmed cell death protein 8;Apoptosis-inducing factor;Striatal apoptosis-inducing factor;Apoptosis-inducing factor short isoform 3;Apoptosis-inducing factor short isoform 2	AIF;AIFM1;PDCD8	Isoform 1 of Apoptosis-inducing factor 1, mitochondrial;Isoform 3 of Apoptosis-inducing factor 1, mitochondrial;Isoform 2 of Apoptosis-inducing factor 1, mitochondrial;programmed cell death 8 isoform 5	O95831-1;O95831;O95831-3;Q5RZ99;Q5RZA0;O95831-2;Q1L6K4;Q1L6K6	5	4	4	4	3	2	3	0	1	2	1	2	3	2	3	0	1	2	1	2	3	2	3	0	1	2	1	2	8.5	8.5	8.5	66.9	613	3
35	487;4926	502;5073	3146;3147;3148;3149;3150;3151;3152;29847	5399;5400;5401;5402;5403;5404;5405;54243			IPI00000783;IPI00640155;IPI00215824;IPI00893032;IPI00552984	IPI00000783;IPI00640155;IPI00215824;IPI00893032;IPI00552984	2;2;2;1;1	2;2;2;1;1	2;2;2;1;1	Low molecular mass protein 7;Macropain subunit C13;Multicatalytic endopeptidase complex subunit C13;Proteasome component C13;Proteasome subunit beta type-8;Proteasome subunit beta-5i;Really interesting new gene 10 protein;Proteasome subunit beta type;PSMB8 protein;Proteasome (Prosome, macropain) subunit, beta type, 8 (Large multifunctional peptidase 7);Proteasome (Prosome, macropain) subunit beta…	LMP7;PSMB5i;PSMB8;RING10;Y2;DAAP-57C1.3-002;DAMA-91I23.1-002;DAMC-27I8.3-002;DAQB-69D7.6-002;DASS-67H14.1-002;hCG_17507;XXbac-BCX32M13.6-002;XXbac-BPG246D15.6-002;DADB-78A10.2-004;DAAP-57C1.3-004;DAMA-91I23.1-004;DAMC-27I8.3-004;DAQB-69D7.6-004;DASS-67H14.1-004;XXbac-BCX32M13.6-004;XXbac-BPG246D15.6-004	Isoform 1 of Proteasome subunit beta type-8;proteasome beta 8 subunit isoform E2 proprotein;Isoform 2 of Proteasome subunit beta type-8;Proteasome (Prosome, macropain) subunit, beta type, 8;Proteasome (Prosome, macropain) subunit, beta type, 8	P28062-1;P28062;Q5QNR8;P28062-2;Q5JNW6;Q6FHU0;B0UZC1;Q5JNW7	5	2	2	2	1	0	2	1	1	0	1	1	1	0	2	1	1	0	1	1	1	0	2	1	1	0	1	1	9.1	9.1	9.1	30.354	276	1
36	5065;5211	5216;5365	30752;30753;30754;30755;30756;31647;31648;31649;31650;31651;31652;31653;31654	56077;56078;56079;56080;56081;58033;58034;58035;58036;58037;58038;58039;58040;58041			IPI00894395;IPI00000787;IPI00170899;IPI00893456;IPI00796431;IPI00893267	IPI00894395;IPI00000787;IPI00170899;IPI00893456;IPI00796431;IPI00893267	2;2;2;2;1;1	2;2;2;2;1;1	2;2;2;2;1;1	Low molecular mass protein 2;Macropain chain 7;Multicatalytic endopeptidase complex chain 7;Proteasome chain 7;Proteasome subunit beta type-9;Proteasome subunit beta-1i;Really interesting new gene 12 protein;Proteasome subunit beta type;Proteasome (Prosome, macropain) subunit, beta type, 9 (Large multifunctional peptidase 2);Proteasome (Prosome, macropain) subunit beta type 9 (Large multifunction…	LMP2;PSMB6i;PSMB9;RING12;DADB-223G19.3-001;DAMA-91I23.6-001;DAQB-69D7.7-001;hCG_17510;XXbac-BCX32M13.7-001;DADB-223G19.3-005;DAMA-91I23.6-005;DAQB-69D7.7-005;XXbac-BCX32M13.7-005;XXbac-BPG246D15.7-005;DAAP-27A1.3-005;DAMC-226H3.3-005;DASS-67H14.4-005;DADB-223G19.3-006;DAMA-91I23.6-006;DAQB-69D7.7-006;XXbac-BCX32M13.7-006;XXbac-BPG246D15.7-006;DAAP-27A1.3-006;DAMC-226H3.3-006;DASS-67H14.4-006	Proteasome subunit beta type;Isoform LMP2.L of Proteasome subunit beta type-9;Isoform LMP2.S of Proteasome subunit beta type-9;Proteasome subunit beta type;Proteasome (Prosome, macropain) subunit, beta type, 9;Proteasome (Prosome, macropain) subunit, beta	B0V0T1;P28065-1;P28065;Q5JNW4;P28065-2;A2ACR1;B0V0T3;A2ACR0;B0V0T2	6	2	2	2	1	0	1	1	2	1	2	2	1	0	1	1	2	1	2	2	1	0	1	1	2	1	2	2	8.7	8.7	8.7	23.245	219	1
37	35;936;1002;1083;1124;1169;2208;2260;2772;3312;3555;5407;5475;5476	35;959;1028;1029;1112;1155;1201;2259;2312;2831;3393;3394;3676;5566;5634;5635	218;219;220;221;222;223;224;225;226;227;228;229;230;231;232;233;5912;5913;5914;5915;6320;6321;6322;6323;6324;6325;6326;6327;6328;6329;6330;6331;6332;6333;6334;6335;6839;6840;6841;6842;6843;6844;6845;6846;6847;7119;7393;13653;13654;13920;13921;13922;13923;13924;13925;13926;17057;17058;20529;20530;20531;20532;20533;20534;20535;20536;20537;20538;20539;21941;21942;21943;21944;21945;21946;21947;21948;…	284;285;286;287;288;289;290;291;292;293;294;295;296;297;298;299;300;301;302;303;304;305;306;307;308;309;310;311;312;313;314;315;316;317;10625;10626;10627;10628;11545;11546;11547;11548;11549;11550;11551;11552;11553;11554;11555;11556;11557;11558;11559;11560;11561;11562;11563;11564;11565;11566;11567;11568;11569;11570;11571;11572;11573;11574;11575;11576;11577;11578;11579;11580;11581;11582;11583;11584…	15	221	IPI00000816;IPI00793344;IPI00792761;IPI00795516;IPI00940628;IPI00086909;IPI00903243	IPI00000816;IPI00793344	14;10;6;6;6;5;2	11;8;4;4;4;5;2	11;8;4;4;4;5;2	14-3-3 protein epsilon;cDNA, FLJ79100, highly similar to 14-3-3 protein epsilon (14-3-3E);14-3-3 protein epsilon isoform transcript variant 1;cDNA FLJ51851, highly similar to 14-3-3 protein epsilon (14-3-3E);cDNA, FLJ79084, highly similar to 14-3-3 protein epsilon (14-3-3E)	YWHAE	14-3-3 protein epsilon;22 kDa protein	P62258;B7ZA86;Q4VJB6	7	14	11	11	10	8	9	9	9	8	10	9	8	5	7	6	6	5	7	6	8	5	7	6	6	5	7	6	54.1	44.3	44.3	29.174	255	9
38	1416;1934;3228;3364;3915;3921;4668	1456;1983;3300;3458;3459;4047;4053;4813	8839;11846;11847;11848;11849;11850;11851;11852;11853;20012;20013;20014;20858;20859;20860;20861;20862;20863;20864;20865;20866;20867;23953;23954;23955;23956;23957;23972;23973;23974;23975;23976;23977;23978;23979;23980;28406;28407;28408;28409;28410;28411;28412;28413	16027;21255;21256;21257;21258;21259;21260;21261;21262;21263;21264;21265;21266;37302;37303;37304;38755;38756;38757;38758;38759;38760;38761;38762;38763;38764;38765;38766;43889;43890;43891;43892;43893;43909;43910;43911;43912;43913;43914;43915;43916;43917;43918;43919;43920;43921;43922;51561;51562;51563;51564;51565;51566;51567;51568	16	131	IPI00386803;IPI00952738;IPI00000861;IPI00883946;IPI00909481;IPI00909678;IPI00909939;IPI00015157	IPI00386803;IPI00952738;IPI00000861;IPI00883946;IPI00909481;IPI00909678;IPI00909939	7;7;7;6;4;4;4;1	7;7;7;6;4;4;4;1	7;7;7;6;4;4;4;1	LIM and SH3 domain protein 1;Metastatic lymph node gene 50 protein;Putative uncharacterized protein LASP1;cDNA FLJ76601, highly similar to Homo sapiens LIM and SH3 protein 1 (LASP1), mRNA;cDNA FLJ58065, highly similar to LIM and SH3 domain protein 1;cDNA FLJ51834, highly similar to LIM and SH3 domain protein 1;cDNA FLJ52195, highly similar to LIM and SH3 domain protein 1	LASP1;MLN50	Isoform 2 of LIM and SH3 domain protein 1;Putative uncharacterized protein LASP1;Isoform 1 of LIM and SH3 domain protein 1;Putative uncharacterized protein LASP1;cDNA FLJ58065, highly similar to LIM and SH3 domain protein 1;cDNA FLJ51834, highly similar to	Q14847-2;Q14847;C9JVR8;Q14847-1;A8K1D2;C9J9W2;B4DJI4;B4DGQ0;B4DIC4	8	7	7	7	5	5	3	3	6	5	2	4	5	5	3	3	6	5	2	4	5	5	3	3	6	5	2	4	23.5	23.5	23.5	36.014	323	5
39	100;529;895;1981;3203;3836;3880;4543	101;544;915;2030;3275;3967;4011;4687	599;600;601;602;603;604;605;606;607;608;3401;3402;3403;3404;3405;3406;3407;5615;5616;5617;12177;12178;12179;12180;12181;12182;12183;12184;12185;19845;19846;19847;19848;19849;19850;19851;19852;19853;19854;23595;23596;23597;23598;23599;23600;23601;23602;23603;23796;23797;23798;23799;23800;27608;27609;27610;27611	856;857;858;859;860;861;862;863;864;865;866;867;868;869;870;871;872;5807;5808;5809;5810;5811;5812;5813;5814;5815;5816;9784;9785;9786;21784;21785;21786;21787;21788;21789;21790;21791;21792;21793;37024;37025;37026;37027;37028;37029;37030;37031;37032;37033;37034;37035;37036;37037;37038;37039;37040;37041;37042;37043;37044;37045;37046;37047;37048;43381;43382;43383;43384;43385;43386;43387;43388;43389;43…			IPI00000874;IPI00640741;IPI00641244	IPI00000874;IPI00640741;IPI00641244	8;8;4	8;8;4	6;6;2	Natural killer cell-enhancing factor A;Peroxiredoxin-1;Proliferation-associated gene protein;Thioredoxin peroxidase 2;Thioredoxin-dependent peroxide reductase 2;cDNA, FLJ92164, highly similar to Homo sapiens peroxiredoxin 1 (PRDX1), mRNA	PAGA;PAGB;PRDX1;TDPX2	Peroxiredoxin-1;19 kDa protein;11 kDa protein	Q06830;B2R4P2;B5BU26	3	8	8	6	5	6	6	6	6	7	5	5	5	6	6	6	6	7	5	5	3	5	5	5	4	5	4	3	41.2	41.2	31.7	22.11	199	5
40	142;1544;3258	145;1589;3330	892;893;894;895;896;897;898;899;900;9596;20155;20156;20157	1259;1260;1261;1262;1263;1264;1265;1266;1267;1268;17156;37492;37493;37494;37495			IPI00000877;IPI00922838	IPI00000877;IPI00922838	3;3	3;3	3;3	150 kDa oxygen-regulated protein;170 kDa glucose-regulated protein;Hypoxia up-regulated protein 1;cDNA, FLJ94899, Homo sapiens hypoxia up-regulated 1 (HYOU1), mRNA;Oxigen-regulated protein 150;cDNA FLJ45395 fis, clone BRHIP3027191, highly similar to 150 kDa oxygen-regulated protein (Orp150);cDNA FLJ59408, highly similar to 150 kDa oxygen-regulated protein (Orp150);cDNA FLJ54564, highly similar to…	GRP170;HYOU1;ORP150;DKFZp686N08236	Hypoxia up-regulated protein 1;cDNA FLJ56074, highly similar to 150 kDa oxygen-regulated protein	Q9Y4L1;A8C1Z0;B3KXH0;B7Z602;B7Z766;Q05D91;Q68D25;Q6IN67;Q9BST8;B7Z2N4	2	3	3	3	1	1	1	2	3	2	1	1	1	1	1	2	3	2	1	1	1	1	1	2	3	2	1	1	3.9	3.9	3.9	111.33	999	1
41	3032;5347	3100;5505	18821;32491;32492;32493;32494;32495	35599;59498;59499;59500;59501;59502;59503			IPI00001466;IPI00940934;IPI00854834;IPI00893067;IPI00913926;IPI00893935	IPI00001466;IPI00940934;IPI00854834;IPI00893067;IPI00913926;IPI00893935	2;2;2;2;2;1	2;2;2;2;2;1	2;2;2;2;2;1	Echinoderm microtubule-associated protein-like 4;Restrictedly overexpressed proliferation-associated protein;Ropp 120;EML4 protein;Putative uncharacterized protein EML4;cDNA FLJ55069, highly similar to Echinoderm microtubule-associated protein-like 4	C2orf2;EMAPL4;EML4	Echinoderm microtubule-associated protein-like 4;109 kDa protein;echinoderm microtubule associated protein like 4 isoform b;Putative uncharacterized protein EML4;Putative uncharacterized protein EML4;Putative uncharacterized protein EML4	Q9HC35;A6H8Y6;B5MCW9;B5MBZ0;B4DIT9;B5MD40;B5MC77	6	2	2	2	0	1	0	1	1	2	0	1	0	1	0	1	1	2	0	1	0	1	0	1	1	2	0	1	2.5	2.5	2.5	108.9	981
42	675;2477;5020	693;2533;5169	4285;15206;30419	7543;28432;55403			IPI00001495;IPI00221023;IPI00009042;IPI00219063;IPI00001493;IPI00001515;IPI00001496;IPI00377226;IPI00220928;IPI00221113;IPI00218713;IPI00297583;IPI00218712	IPI00001495;IPI00221023;IPI00009042;IPI00219063	3;3;2;2;1;1;1;1;1;1;1;1;1	3;3;2;2;1;1;1;1;1;1;1;1;1	2;2;1;1;0;0;0;0;0;0;0;0;0	Protocadherin alpha-8;Protocadherin alpha 8;Protocadherin alpha-6;Protocadherin alpha 6 isoform 2 variant	PCDHA8;CNRS2;PCDHA6	Isoform 1 of Protocadherin alpha-8;Isoform 2 of Protocadherin alpha-8;Isoform 1 of Protocadherin alpha-6;Isoform 3 of Protocadherin alpha-6	Q9Y5H6-1;Q9Y5H6;B2RN89;Q9Y5H6-2;Q9UN73-1;Q9UN73;Q9UN73-3;Q59GA4	13	3	3	2	0	1	0	0	0	0	1	0	0	1	0	0	0	0	1	0	0	0	0	0	0	0	1	0	4.1	4.1	2.3	103.05	950
43	675;3735	693;3865	4285;23051	7543;42380			IPI00001497;IPI00221243	IPI00001497;IPI00221243	2;2	1;1	1;1	Protocadherin alpha-3;Protocadherin alpha 3	PCDHA3	Isoform 1 of Protocadherin alpha-3;Isoform 2 of Protocadherin alpha-3	Q9Y5H8-1;Q9Y5H8;A1L2Z5;Q9Y5H8-2	2	2	1	1	0	1	0	0	0	0	0	1	0	0	0	0	0	0	0	1	0	0	0	0	0	0	0	1	2.8	1.1	1.1	102.43	950
44	1825	1872	11201	20223;20224			IPI00796887;IPI00001525	IPI00796887;IPI00001525	1;1	1;1	1;1	Zinc finger protein 169;Krueppel-type zinc finger protein;Zinc finger protein 169, isoform CRA_e	ZNF169;hCG_1985127;RP11-307E17.10-001	Zinc finger protein 169;Zinc finger protein 169, isoform CRA_e	Q14929;Q14928;Q5SR55	2	1	1	1	1	0	0	0	0	0	0	0	1	0	0	0	0	0	0	0	1	0	0	0	0	0	0	0	2	2	2	68.487	603	1
45	54;780;920;1498;4646;5388	55;799;942;1541;4791;5546	318;319;4955;4956;4957;4958;4959;4960;4961;4962;4963;5817;5818;5819;5820;5821;5822;5823;5824;5825;9316;9317;9318;9319;28261;28262;28263;28264;28265;28266;28267;28268;32688;32689	422;423;8749;8750;8751;8752;8753;8754;8755;8756;8757;10477;10478;10479;10480;10481;10482;10483;10484;10485;10486;10487;10488;10489;16683;16684;16685;16686;51335;51336;51337;51338;51339;51340;51341;51342;59879;59880			IPI00873829;IPI00001539	IPI00873829;IPI00001539	6;6	6;6	6;6	3-ketoacyl-CoA thiolase, mitochondrial;Acetyl-CoA acyltransferase;Beta-ketothiolase;Mitochondrial 3-oxoacyl-CoA thiolase;T1;cDNA, FLJ95265, highly similar to Homo sapiens acetyl-Coenzyme A acyltransferase 2 (mitochondrial 3-oxoacyl-Coenzyme A thiolase) (ACAA2), nuclear gene encoding mitochondrial protein, mRNA;cDNA FLJ30111 fis, clone BNGH42000360, highly similar to 3-ketoacyl-CoA thiolase, mitoc…	ACAA2	Putative uncharacterized protein ACAA2 (Fragment);3-ketoacyl-CoA thiolase, mitochondrial	A8MVT9;P42765;B2RB23;B3KNP8	2	6	6	6	4	2	3	3	3	4	3	5	4	2	3	3	3	4	3	5	4	2	3	3	3	4	3	5	19.9	19.9	19.9	41.928	397	4
46	243;1841	249;1888	1549;1550;11326;11327	2343;2344;20529;20530			IPI00001545;IPI00641232	IPI00001545;IPI00641232	2;1	2;1	2;1	Wiskott-Aldrich syndrome protein;Putative uncharacterized protein WAS	IMD2;WAS	Wiskott-Aldrich syndrome protein;Putative uncharacterized protein WAS	P42768;C9J3B7	2	2	2	2	2	0	0	0	0	0	0	0	2	0	0	0	0	0	0	0	2	0	0	0	0	0	0	0	7.2	7.2	7.2	52.912	502	2
47	3219;5585	3291;5746	19943;19944;33987;33988;33989;33990;33991	37182;37183;62386;62387;62388;62389;62390			IPI00399307;IPI00001593	IPI00399307;IPI00001593	2;2	2;2	2;2	Prolylcarboxypeptidase (Angiotensinase C), isoform CRA_b;Putative uncharacterized protein PRCP;cDNA FLJ34467 fis, clone HLUNG2003246, highly similar to Lysosomal Pro-X carboxypeptidase (EC3.4.16.2);Angiotensinase C;Lysosomal carboxypeptidase C;Lysosomal Pro-X carboxypeptidase;Proline carboxypeptidase;Prolylcarboxypeptidase;cDNA FLJ33528 fis, clone BRAMY2007110, highly similar to Lysosomal Pro-X c…	hCG_27286;PRCP;PCP	prolylcarboxypeptidase isoform 2 preproprotein;Lysosomal Pro-X carboxypeptidase	A8MU24;B3KRK5;P42785;B3KR26;B5BU34;B7Z7Q6	2	2	2	2	2	1	0	1	1	0	0	1	2	1	0	1	1	0	0	1	2	1	0	1	1	0	0	1	4.1	4.1	4.1	58.099	517	2
48	3571	3692	22040	40890			IPI00940340;IPI00001636;IPI00940152;IPI00889588	IPI00940340;IPI00001636;IPI00940152;IPI00889588	1;1;1;1	1;1;1;1	1;1;1;1	Ataxin-10;Brain protein E46 homolog;Spinocerebellar ataxia type 10 protein;Putative uncharacterized protein DKFZp434I1726;cDNA FLJ54600, highly similar to Ataxin-10;Ataxin 10	ATXN10;SCA10;DKFZp434I1726;RP1-37M3.7-009	54 kDa protein;Ataxin-10;cDNA FLJ54600, highly similar to Ataxin-10;Ataxin 10	Q9UBB4;Q9NTC6;B4DG05;B1AHE3	4	1	1	1	0	0	0	0	0	0	0	1	0	0	0	0	0	0	0	1	0	0	0	0	0	0	0	1	3.1	3.1	3.1	53.914	478
49	77;1838;2244;3335;4239;4315;4791;5013	78;1885;2296;3420;4382;4458;4936;5161	460;461;462;463;464;465;466;467;468;469;11307;11308;11309;11310;11311;11312;11313;11314;13838;13839;13840;13841;13842;13843;20644;20645;20646;20647;20648;20649;20650;20651;20652;20653;25675;25676;25677;25678;25679;25680;25681;25682;25683;26143;26144;26145;26146;26147;29009;29010;29011;29012;30369;30370;30371;30372;30373;30374;30375;30376	621;622;623;624;625;626;627;628;629;630;631;632;633;634;635;636;637;638;20507;20508;20509;20510;20511;20512;20513;20514;20515;20516;25871;25872;25873;25874;25875;25876;25877;38430;38431;38432;38433;38434;38435;38436;38437;38438;38439;46551;46552;46553;46554;46555;46556;46557;46558;46559;46560;46561;46562;46563;46564;46565;47288;47289;47290;47291;47292;47293;52420;52421;52422;52423;55327;55328;553…			IPI00001639;IPI00922792	IPI00001639;IPI00922792	8;4	8;4	8;4	Importin subunit beta-1;Importin-90;Karyopherin subunit beta-1;Nuclear factor p97;Pore targeting complex 97 kDa subunit;cDNA, FLJ95650, highly similar to Homo sapiens karyopherin (importin) beta 1 (KPNB1), mRNA;cDNA FLJ50715, highly similar to Importin beta-1 subunit;cDNA, FLJ79320, highly similar to Importin beta-1 subunit;cDNA FLJ50625, highly similar to Importin beta-1 subunit	KPNB1;NTF97	Importin subunit beta-1;cDNA FLJ50625, highly similar to Importin beta-1 subunit	Q14974;B2RBR9;B7Z752;B7ZAV6;Q53XN2;B7Z5M1	2	8	8	8	5	6	4	4	8	8	5	7	5	6	4	4	8	8	5	7	5	6	4	4	8	8	5	7	11.5	11.5	11.5	97.169	876	5
50	4944	5091	29949;29950;29951	54393;54394;54395;54396			IPI00001676;IPI00290543	IPI00001676;IPI00290543	1;1	1;1	1;1	Nuclear protein localization protein 4 homolog;cDNA FLJ57969, highly similar to Nuclear protein localization protein 4 homolog	KIAA1499;NPL4;NPLOC4	Isoform 2 of Nuclear protein localization protein 4 homolog;Isoform 1 of Nuclear protein localization protein 4 homolog	Q8TAT6-2;Q8TAT6;B4DG89;Q8TAT6-1	2	1	1	1	0	0	0	0	1	0	0	1	0	0	0	0	1	0	0	1	0	0	0	0	1	0	0	1	2.9	2.9	2.9	69.46	617
51	698;1474;1835;5105;5262	716;1515;1882;5257;5419	4490;4491;4492;9141;9142;9143;9144;9145;9146;9147;9148;11284;11285;30973;30974;30975;30976;30977;30978;30979;30980;31944;31945;31946;31947;31948;31949;31950;31951;31952;31953	7964;7965;7966;16414;16415;16416;16417;16418;16419;16420;16421;20437;20438;20439;56615;56616;56617;56618;56619;56620;56621;56622;56623;56624;56625;56626;56627;56628;58587;58588;58589;58590;58591;58592;58593;58594;58595;58596;58597;58598;58599;58600;58601			IPI00001699;IPI00221360;IPI00221362	IPI00001699;IPI00221360;IPI00221362	5;5;4	5;5;4	5;5;4	Apoptosis-associated speck-like protein containing a CARD;Caspase recruitment domain-containing protein 5;PYD and CARD domain-containing protein;Target of methylation-induced silencing 1;cDNA, FLJ95208, highly similar to Homo sapiens PYD and CARD domain containing (PYCARD), transcript variant 1, mRNA	ASC;CARD5;PYCARD;TMS1	Isoform 1 of Apoptosis-associated speck-like protein containing a CARD;Isoform 2 of Apoptosis-associated speck-like protein containing a CARD;Isoform 3 of Apoptosis-associated speck-like protein containing a CARD	Q9ULZ3-1;Q9ULZ3;B2RAZ4;Q9ULZ3-2;Q9ULZ3-3	3	5	5	5	3	4	3	2	4	4	2	2	3	4	3	2	4	4	2	2	3	4	3	2	4	4	2	2	34.4	34.4	34.4	21.627	195	3
52	2400	2456	14843	27875			IPI00001730;IPI00908778	IPI00001730;IPI00908778	1;1	1;1	1;1	FH1/FH2 domain-containing protein 1;Formin homolog overexpressed in spleen 1;Formin homology 2 domain-containing protein 1;cDNA FLJ54238, highly similar to FH1/FH2 domain-containing protein	FHOD1;FHOS;FHOS1	FH1/FH2 domain-containing protein 1;cDNA FLJ54238, highly similar to FH1/FH2 domain-containing protein	Q9Y613;B4E2D9	2	1	1	1	0	0	0	0	0	0	0	0	0	0	0	0	0	0	0	0	0	0	0	0	0	0	0	0	1.3	1.3	1.3	126.55	1164
53	3082;5121;5251	3152;5273;5407	19136;19137;19138;19139;31082;31083;31864;31865;31866;31867;31868;31869;31870;31871;31872;31873	36033;36034;36035;36036;56770;56771;58486;58487;58488;58489;58490;58491;58492;58493;58494;58495			IPI00922511;IPI00001754;IPI00940512;IPI00069985;IPI00922549	IPI00922511;IPI00001754;IPI00940512;IPI00069985	3;3;2;2;1	3;3;2;2;1	3;3;2;2;1	cDNA FLJ54854, highly similar to Junctional adhesion molecule A;Junctional adhesion molecule 1;Junctional adhesion molecule A;Platelet adhesion molecule 1;Platelet F11 receptor;cDNA FLJ90671 fis, clone PLACE1005544, highly similar to Junctional adhesion molecule 1;F11 receptor;F11 receptor protein;F11 receptor, isoform CRA_c;F11R protein;JAM1;Junction adhesion molecule	F11R;JAM1;JCAM;UNQ264/PRO301;hCG_20857;RP11-544M22.2-001	cDNA FLJ54854, highly similar to Junctional adhesion molecule A;Junctional adhesion molecule A;30 kDa protein;Junction adhesion molecule	B7Z5W1;Q9Y624;Q6FIB4;Q9Y5B2	5	3	3	3	2	2	1	1	2	1	3	1	2	2	1	1	2	1	3	1	2	2	1	1	2	1	3	1	9.2	9.2	9.2	32.858	303	2
54	1184;2199	1216;2250	7490;7491;7492;7493;7494;13628	13597;13598;13599;13600;13601;13602;25167			IPI00001757;IPI00216659	IPI00001757;IPI00216659	2;2	2;2	2;2	Binder of OVCA1-1;Ribonucleoprotein RBM8A;RNA-binding motif protein 8A;RNA-binding protein 8A;RNA-binding protein Y14	HSPC114;MDS014;RBM8;RBM8A	Isoform 1 of RNA-binding protein 8A;Isoform 2 of RNA-binding protein 8A	Q9Y5S9-1;Q9Y5S9;Q9Y5S9-2	2	2	2	2	0	0	2	0	1	1	1	1	0	0	2	0	1	1	1	1	0	0	2	0	1	1	1	1	16.1	16.1	16.1	19.889	174
55	2691;3784;4347	2748;3914;4490	16584;16585;16586;16587;16588;16589;16590;16591;16592;23311;26335	31366;31367;31368;31369;31370;31371;31372;31373;31374;31375;31376;31377;31378;42793;47704			IPI00001952	IPI00001952	3	3	3	Endonuclease domain-containing 1 protein;cDNA FLJ77325	ENDOD1;KIAA0830	Endonuclease domain-containing 1 protein	O94919;A8K6K8	1	3	3	3	1	2	1	1	1	1	1	1	1	2	1	1	1	1	1	1	1	2	1	1	1	1	1	1	9	9	9	55.016	500	1
56	2342	2398	14500	27273			IPI00001960;IPI00903323	IPI00001960;IPI00903323	1;1	1;1	1;1	Chloride intracellular channel protein 4;Intracellular chloride ion channel protein p64H1;cDNA FLJ61180, highly similar to Chloride intracellular channel protein 4;cDNA, FLJ96000, Homo sapiens chloride intracellular channel 4 (CLIC4), mRNA;Chloride intracellular channel 4;Chloride intracellular channel 4, isoform CRA_b;CLIC4 protein;cDNA FLJ10762 fis, clone NT2RP4000008, moderately similar to CHL…	CLIC4;hCG_24047;RP11-108J9.1-001	Chloride intracellular channel protein 4;cDNA FLJ38640 fis, clone HHDPC2003472, highly similar to CHLORIDE INTRACELLULAR CHANNEL PROTEIN 4	Q9Y696;B4DWC4;Q6FIC5;Q9NVF8;B3KTR3	2	1	1	1	0	0	0	0	0	0	0	0	0	0	0	0	0	0	0	0	0	0	0	0	0	0	0	0	8.7	8.7	8.7	28.772	253
57	429	443	2751	4730			IPI00002135;IPI00908659	IPI00002135;IPI00908659	1;1	1;1	1;1	ERIC-1;Transforming acidic coiled-coil-containing protein 3;Transforming, acidic coiled-coil containing protein 3;cDNA FLJ60965, highly similar to Transforming acidic coiled-coil-containing protein 3;cDNA FLJ60398, highly similar to Transforming acidic coiled-coil-containing protein 3	ERIC1;TACC3	Transforming acidic coiled-coil-containing protein 3;cDNA FLJ60965, highly similar to Transforming acidic coiled-coil-containing protein 3	Q9Y6A5;Q2NKK4;B4DYJ1;B4E355	2	1	1	1	0	0	0	0	1	0	0	0	0	0	0	0	1	0	0	0	0	0	0	0	1	0	0	0	1.3	1.3	1.3	90.359	838
58	4709;5050	4854;5200	28596;30646	51822;55823			IPI00909904;IPI00002212;IPI00640104;IPI00945940;IPI00911046;IPI00292827;IPI00947554;IPI00844141;IPI00760722;IPI00552426;IPI00012093;IPI00893500;IPI00182383;IPI00893092;IPI00893361;IPI00893689;IPI00892997;IPI00894210;IPI00893536;IPI00641189	IPI00909904;IPI00002212;IPI00640104;IPI00945940;IPI00911046;IPI00292827;IPI00947554;IPI00844141;IPI00760722;IPI00552426;IPI00012093;IPI00893500;IPI00182383;IPI00893092;IPI00893361;IPI00893689;IPI00892997;IPI00894210;IPI00893536;IPI00641189	2;2;2;2;2;2;2;2;2;2;1;1;1;1;1;1;1;1;1;1	2;2;2;2;2;2;2;2;2;2;1;1;1;1;1;1;1;1;1;1	2;2;2;2;2;2;2;2;2;2;1;1;1;1;1;1;1;1;1;1	Mammalian STE20-like protein kinase 3;Serine/threonine-protein kinase 24;STE20-like kinase MST3;cDNA FLJ60706, highly similar to Serine/threonine-protein kinase 24 (EC 2.7.11.1);cDNA FLJ61159, highly similar to Serine/threonine-protein kinase 24 (EC 2.7.11.1);cDNA FLJ61383, highly similar to Serine/threonine-protein kinase 24 (EC 2.7.11.1);Serine/threonine kinase 24 (STE20 homolog, yeast);Serine/…	MST3;STK24;STK3;hCG_27759;RP11-111L24.5-001;RP11-111L24.5-003;MASK;MST4;RP11-111L24.5-005;SOK1;STK25;YSK1;hCG_1783468;RP6-213H19.1;DKFZp686J1430;RP11-111L24.5-006	cDNA FLJ61383, highly similar to Serine/threonine-protein kinase 24;Isoform B of Serine/threonine-protein kinase 24;Serine/threonine kinase 24;cDNA, FLJ79036, highly similar to Serine/threonine-protein kinase MST4;48 kDa protein;Serine/threonine-protein ki	Q9Y6E0-2;Q9Y6E0;B4DMR0;B4DR80;B4DT57;Q5U0E6;Q9Y6E0-1;Q5JV92;Q6FG81;Q6P0Y1;Q5JV93;B4E0Y9;Q9P289;Q499L9;Q8NBY1;C9JGW8;Q8NC04;Q96SR7;Q9NWX4;Q5JV98;O00506;B3KRS6;B4DVS7;Q96BA2;Q9BXC3;A8K6Z3;B4DMA5;B4E185;B7Z9K1;Q5CZ67;C9JFU5;C9J232;C9JCC0;C9J6L2;C9JDH9;Q5JV99	20	2	2	2	0	0	0	0	1	0	0	0	0	0	0	0	1	0	0	0	0	0	0	0	1	0	0	0	3.8	3.8	3.8	49.997	450
59	323;325;657;687;702;842;877;1118;1155;1190;1199;1713;1899;1994;2116;2152;3159;3392;3428;3728;4073;4075;4082;4176;4193;4226;4352;4627;5351	332;334;675;705;720;861;896;1149;1187;1222;1232;1759;1948;2043;2166;2202;3231;3495;3496;3545;3858;4209;4211;4218;4318;4335;4368;4495;4772;5509	2102;2103;2106;2107;2108;2109;2110;2111;2112;4214;4215;4216;4217;4218;4219;4220;4221;4366;4367;4368;4369;4370;4371;4372;4373;4374;4375;4376;4377;4378;4379;4380;4381;4382;4383;4384;4385;4386;4387;4388;4389;4390;4391;4392;4393;4394;4395;4396;4397;4398;4399;4400;4505;4506;4507;4508;4509;4510;4511;4512;4513;5356;5357;5358;5359;5360;5361;5362;5518;5519;5520;5521;5522;5523;5524;5525;7078;7079;7080;7081…	3342;3343;3346;3347;3348;3349;3350;3351;3352;3353;3354;7437;7438;7439;7440;7441;7442;7443;7444;7445;7446;7447;7743;7744;7745;7746;7747;7748;7749;7750;7751;7752;7753;7754;7755;7756;7757;7758;7759;7760;7761;7762;7763;7764;7765;7766;7767;7768;7769;7770;7771;7772;7773;7774;7775;7776;7777;7778;7779;7780;7781;7782;7783;7997;7998;7999;8000;8001;8002;8003;8004;8005;8006;9413;9414;9415;9416;9417;9418;9419…	17	157	IPI00002459	IPI00002459	29	1	1	Annexin A6, isoform CRA_c;Putative uncharacterized protein ANXA6	ANXA6;hCG_39152	annexin VI isoform 2	A6NN80	1	29	1	1	21	20	22	22	26	22	23	23	1	1	1	1	1	1	1	1	1	1	1	1	1	1	1	1	50.4	2.1	2.1	75.276	667	1
60	875;1830;4074;4564;4573	894;1877;4210;4708;4717	5515;11248;11249;11250;11251;11252;24757;27753;27754;27755;27812	9638;20357;20358;20359;20360;20361;45189;50306;50307;50308;50309;50415			IPI00002460;IPI00021771;IPI00953297	IPI00002460;IPI00021771;IPI00953297	5;5;5	5;5;5	5;5;5	Annexin A7;Annexin VII;Annexin-7;Synexin;cDNA, FLJ92798, highly similar to Homo sapiens annexin A7 (ANXA7), transcript variant 2, mRNA;cDNA, FLJ93494, highly similar to Homo sapiens annexin A7 (ANXA7), transcript variant 1, mRNA;Annexin VII isoform 1 variant;cDNA FLJ54149, highly similar to Annexin A7;cDNA FLJ54191, highly similar to Annexin A7;cDNA FLJ55060, highly similar to Annexin A7	ANX7;ANXA7;OK/SW-cl.95;SNX	Isoform 1 of Annexin A7;Isoform 2 of Annexin A7;cDNA FLJ55060, highly similar to Annexin A7	P20073-1;P20073;B2R657;B2R7L2;Q53HM8;P20073-2;B4DT77;B4DWU2;B4DHY4	3	5	5	5	0	1	2	1	0	3	2	1	0	1	2	1	0	3	2	1	0	1	2	1	0	3	2	1	10.7	10.7	10.7	52.739	488
61	45	45	278;279	377;378			IPI00002520;IPI00795816;IPI00789370;IPI00794572;IPI00909681;IPI00794060;IPI00797816;IPI00797146;IPI00795324;IPI00940666	IPI00002520;IPI00795816;IPI00789370;IPI00794572;IPI00909681;IPI00794060;IPI00797816;IPI00797146;IPI00795324;IPI00940666	1;1;1;1;1;1;1;1;1;1	1;1;1;1;1;1;1;1;1;1	1;1;1;1;1;1;1;1;1;1	Glycine hydroxymethyltransferase;Serine hydroxymethyltransferase, mitochondrial;Serine methylase;Serine hydroxymethyltransferase	SHMT2;DKFZp686P09201;hCG_41231	Serine hydroxymethyltransferase, mitochondrial;serine hydroxymethyltransferase 2 (mitochondrial) isoform 2 precursor;serine hydroxymethyltransferase 2 (mitochondrial) isoform 3;Serine hydroxymethyltransferase;Serine hydroxymethyltransferase;26 kDa protein;	P34897;B4DJQ3;Q53ET4;Q5HYG8;Q8N1A5;B7Z9F1;B4DP88;B4E1G2;B4DW25	10	1	1	1	1	0	1	0	0	0	0	0	1	0	1	0	0	0	0	0	1	0	1	0	0	0	0	0	2.6	2.6	2.6	55.992	504	1
62	1628;3886;3941	1673;4018;4073	10104;10105;10106;10107;10108;10109;10110;10111;10112;23831;23832;23833;23834;24063;24064;24065;24066;24067;24068;24069;24070;24071	17898;17899;17900;17901;17902;17903;17904;17905;17906;43728;43729;43730;43731;44044;44045;44046;44047;44048;44049;44050;44051;44052;44053;44054;44055;44056;44057;44058;44059			IPI00456008;IPI00002521;IPI00794158	IPI00456008;IPI00002521;IPI00794158	3;3;2	3;3;2	3;3;2	ATP synthase-coupling factor 6, mitochondrial	ATP5A;ATP5J;ATPM;hCG_2007844	ATP synthase, H+ transporting, mitochondrial F0 complex, subunit F6 isoform b precursor;ATP synthase-coupling factor 6, mitochondrial;Putative uncharacterized protein ATP5J	P18859;Q6IB54;Q6NZ59;A8MUH2	3	3	3	3	2	3	1	2	2	3	2	2	2	3	1	2	2	3	2	2	2	3	1	2	2	3	2	2	37.1	37.1	37.1	13.388	116	2
63	3183	3255	19712;19713;19714;19715;19716;19717;19718;19719;19720	36832;36833;36834;36835;36836;36837;36838;36839;36840;36841			IPI00002535	IPI00002535	1	1	1	13 kDa FK506-binding protein;FK506-binding protein 2;Immunophilin FKBP13;Peptidyl-prolyl cis-trans isomerase FKBP2;Rotamase;FK506 binding protein 2, 13kDa;FK506 binding protein 2, 13kDa, isoform CRA_a;FKBP2 protein	FKBP13;FKBP2;hCG_21364	FK506-binding protein 2	P26885;Q53XJ5	1	1	1	1	1	1	1	1	1	1	1	1	1	1	1	1	1	1	1	1	1	1	1	1	1	1	1	1	8.5	8.5	8.5	15.649	142	1
64	4928	5075	29849;29850;29851;29852;29853;29854	54245;54246;54247;54248;54249;54250;54251			IPI00789041;IPI00002649	IPI00789041;IPI00002649	1;1	1;1	1;1	140 kDa nuclear and cell adhesion-related phosphoprotein;Desmosome-associated protein;Domain-rich serine protein;Melanoma metastasis clone A protein;Nuclear protein SDK3;Pinin;SR-like protein;cDNA FLJ75071, highly similar to Homo sapiens pinin, desmosome associated protein (PNN), mRNA;cDNA FLJ56361, highly similar to Pinin;cDNA FLJ52602, highly similar to Pinin;Neutrophil protein	DRS;MEMA;PNN	Isoform 1 of Pinin;Isoform 2 of Pinin	Q9H307-1;Q9H307;A8K964;B4DTD4;B4E392;Q15789;Q9H307-2	2	1	1	1	1	1	0	1	1	0	0	1	1	1	0	1	1	0	0	1	1	1	0	1	1	0	0	1	1.8	1.8	1.8	81.613	717	1
65	3677;4971	3805;5118	22741;22742;22743;22744;30145;30146;30147	41933;41934;41935;41936;54766;54767;54768			IPI00002745	IPI00002745	2	2	2	Cathepsin P;Cathepsin X;Cathepsin Z	CTSZ	Cathepsin Z	Q9UBR2;Q5U000	1	2	2	2	1	0	0	0	1	2	2	1	1	0	0	0	1	2	2	1	1	0	0	0	1	2	2	1	7.3	7.3	7.3	33.868	303	1
66	2647	2704	16368;16369;16370;16371;16372;16373;16374;16375	30992;30993;30994;30995;30996;30997;30998;30999			IPI00336081;IPI00221259;IPI00943107;IPI00855853;IPI00221255;IPI00790383;IPI00791924;IPI00376019;IPI00791032;IPI00304648;IPI00221127;IPI00023547;IPI00220306;IPI00024672;IPI00376687;IPI00024673;IPI00303550;IPI00941128;IPI00003148;IPI00329461;IPI00003145;IPI00220305;IPI00220382;IPI00220383;IPI00296283;IPI00005741;IPI00019473;IPI00002857;IPI00221141;IPI00940843;IPI00645543;IPI00795397;IPI00873275;IPI…	IPI00336081;IPI00221259;IPI00943107;IPI00855853;IPI00221255;IPI00790383;IPI00791924;IPI00376019;IPI00791032;IPI00304648;IPI00221127;IPI00023547;IPI00220306;IPI00024672;IPI00376687;IPI00024673;IPI00303550;IPI00941128;IPI00003148;IPI00329461;IPI00003145;IPI00220305;IPI00220382;IPI00220383;IPI00296283;IPI00005741;IPI00019473;IPI00002857;IPI00221141;IPI00940843;IPI00645543;IPI00795397;IPI00873275;IPI…	1;1;1;1;1;1;1;1;1;1;1;1;1;1;1;1;1;1;1;1;1;1;1;1;1;1;1;1;1;1;1;1;1;1;1;1;1;1;1;1;1;1;1;1	1;1;1;1;1;1;1;1;1;1;1;1;1;1;1;1;1;1;1;1;1;1;1;1;1;1;1;1;1;1;1;1;1;1;1;1;1;1;1;1;1;1;1;1	1;1;1;1;1;1;1;1;1;1;1;1;1;1;1;1;1;1;1;1;1;1;1;1;1;1;1;1;1;1;1;1;1;1;1;1;1;1;1;1;1;1;1;1	Kinase-related protein;Myosin light chain kinase, smooth muscle;Telokin;cDNA FLJ53659, highly similar to Myosin light chain kinase, smooth muscle (EC2.7.11.18);MYLK protein;Putative uncharacterized protein DKFZp686I10125;CDNA FLJ27411 fis, clone WMC04903, highly similar to Myosin light chain kinase, smooth muscle and non-muscle isozymes;Cardiac-MyBP-C-associated Ca/CaM kinase;Putative myosin ligh…	MLCK;MYLK;DKFZp686I10125;MYLK3;MYLK2;JNK3;JNK3A;MAPK10;PRKM10;JNK1;MAPK8;PRKM8;SAPK1;hCG_23734;JNK2;MAPK9;PRKM9;MYLK4;SGK085;ERK6;MAPK12;SAPK3;MAPK13;PRKM13;SAPK4;MAPK11;PRKM11;SAPK2;CSBP;CSBP1;CSBP2;CSPB1;MAPK14;MXI2;DKFZp686M02159;RP1-179N16.4-003;hCG_2039437;RP1-179N16.4-004;hCG_15774	Isoform 1 of Myosin light chain kinase, smooth muscle;Isoform Del-1790 of Myosin light chain kinase, smooth muscle;210 kDa protein;Isoform 3A of Myosin light chain kinase, smooth muscle;Isoform 2 of Myosin light chain kinase, smooth muscle;203 kDa protein;	Q15746-1;Q15746;B4DUE3;Q05B97;Q05B98;Q05D81;Q3B765;Q68DK3;Q6ZNP1;Q15746-6;Q15746-3;Q15746-2;Q15746-5;Q15746-4;Q15746-7;Q32MK0;B5BUL9;B7Z5U8;Q9H1R3;P53779-1;P53779;P45983-4;P45983;A1L4K2;P45983-1;B5BUB8;A6NG28;P45984-1;P45984;B5BU66;B5BUJ7;P45984-4;A8MTD8;P53779-2;Q86YV6-1;Q86YV6;P45983-2;P45983-3;P45984-2;P45984-3;P53778;O15264;B5BTY5;Q6FHR4;Q15759;A8K730;B0LPG1;Q16539-1;Q16539;Q16539-2;Q6IC53;Q6…	44	1	1	1	1	1	1	1	1	1	1	0	1	1	1	1	1	1	1	0	1	1	1	1	1	1	1	0	0.4	0.4	0.4	210.77	1914	1
67	185;233;1233;2405;3415;3514;4067;4240;4706;5362	189;239;1266;2461;3526;3635;4203;4383;4851;5520	1201;1202;1203;1204;1205;1206;1207;1208;1494;7739;7740;14858;14859;14860;14861;14862;14863;14864;14865;21208;21209;21210;21211;21212;21213;21214;21735;21736;21737;21738;21739;21740;24718;24719;24720;24721;24722;25684;25685;25686;25687;25688;25689;25690;25691;25692;28586;28587;32577	1716;1717;1718;1719;1720;1721;1722;1723;1724;1725;1726;2285;13977;13978;27895;27896;27897;27898;27899;27900;27901;27902;27903;39285;39286;39287;39288;39289;39290;39291;39292;39293;39294;40189;40190;40191;40192;40193;40194;40195;40196;40197;40198;45129;45130;45131;45132;45133;46566;46567;46568;46569;46570;46571;46572;46573;46574;46575;46576;46577;46578;51811;51812;59720			IPI00002966;IPI00031022	IPI00002966	10;2	10;2	10;2	Heat shock 70 kDa protein 4;Heat shock 70-related protein APG-2;HSP70RY;cDNA, FLJ79511, highly similar to Heat shock 70 kDa protein 4;cDNA, FLJ79520, highly similar to Heat shock 70 kDa protein 4;cDNA, FLJ79524, highly similar to Heat shock 70 kDa protein 4;cDNA, FLJ79536, highly similar to Heat shock 70 kDa protein 4;cDNA FLJ50510, highly similar to Heat shock 70 kDa protein 4;cDNA FLJ52593, hig…	APG2;HSPA4;HS24/p52;HS24/P52	Heat shock 70 kDa protein 4	P34932;B0AZS1;B0AZT0;B0AZU6;B4DH02;B4DIZ3;B4DN48;B4DSE8;B4DT47;B4DUS3;B4E0H6;B4E354;O14992;Q59GF8;Q7KYN0	2	10	10	10	5	4	4	3	7	7	4	6	5	4	4	3	7	7	4	6	5	4	4	3	7	7	4	6	19.5	19.5	19.5	94.33	840	5
68	902;2220;4392;4825	922;923;2271;2272;4535;4972	5642;5643;5644;5645;5646;5647;5648;5649;5650;5651;5652;5653;5654;5655;5656;5657;5658;5659;5660;5661;5662;5663;5664;5665;5666;5667;5668;13708;13709;13710;13711;13712;13713;13714;13715;13716;13717;13718;13719;13720;13721;13722;13723;13724;13725;13726;13727;13728;13729;13730;13731;13732;13733;13734;13735;13736;13737;13738;26632;26633;26634;26635;26636;26637;26638;26639;26640;26641;26642;26643;26644;…	9825;9826;9827;9828;9829;9830;9831;9832;9833;9834;9835;9836;9837;9838;9839;9840;9841;9842;9843;9844;9845;9846;9847;9848;9849;9850;9851;9852;9853;9854;9855;9856;9857;9858;9859;9860;9861;9862;9863;9864;9865;9866;9867;9868;9869;9870;9871;9872;9873;9874;9875;9876;9877;9878;9879;9880;9881;9882;9883;9884;9885;9886;9887;9888;9889;9890;9891;9892;9893;9894;9895;9896;9897;9898;9899;9900;9901;9902;9903;9904…	11;14	45;191	IPI00003269	IPI00003269	4	1	1	Beta-actin-like protein 2;Kappa-actin	ACTBL2	Beta-actin-like protein 2	Q562R1;B2RPJ1	1	4	1	1	4	4	4	4	4	4	4	4	1	1	1	1	1	1	1	1	1	1	1	1	1	1	1	1	14.1	4.8	4.8	42.003	376	1
69	2421	2477	14923	27972			IPI00927044;IPI00003309;IPI00927876;IPI00924545;IPI00791273;IPI00790361	IPI00927044;IPI00003309;IPI00927876;IPI00924545;IPI00791273;IPI00790361	1;1;1;1;1;1	1;1;1;1;1;1	1;1;1;1;1;1	Putative uncharacterized protein POLR2H;DNA-directed RNA polymerase II subunit H;DNA-directed RNA polymerases I, II, and III 17.1 kDa polypeptide;DNA-directed RNA polymerases I, II, and III subunit RPABC3;RPB17;RPB8 homolog	POLR2H	Putative uncharacterized protein POLR2H;DNA-directed RNA polymerases I, II, and III subunit RPABC3;Putative uncharacterized protein POLR2H;Putative uncharacterized protein POLR2H;9 kDa protein;5 kDa protein	C9JCU7;P52434;C9JLU1;C9JBJ6	6	1	1	1	0	0	0	0	0	0	0	1	0	0	0	0	0	0	0	1	0	0	0	0	0	0	0	1	7.4	7.4	7.4	19.767	175
70	89;2732;2808;4078;4510	90;2791;2868;4214;4653	518;519;520;16822;16823;16824;16825;16826;16827;16828;16829;16830;16831;17304;17305;17306;17307;17308;17309;17310;17311;17312;17313;17314;24783;24784;24785;27406;27407;27408;27409;27410;27411;27412	748;749;750;31830;31831;31832;31833;31834;31835;31836;31837;31838;31839;31840;31841;31842;31843;31844;31845;31846;31847;31848;31849;31850;32844;32845;32846;32847;32848;32849;32850;32851;32852;32853;32854;32855;45223;45224;45225;49759;49760;49761;49762;49763;49764;49765;49766;49767			IPI00003348;IPI00790302;IPI00790896;IPI00797969;IPI00925530;IPI00946201;IPI00029143;IPI00386304;IPI00924758	IPI00003348;IPI00790302;IPI00790896;IPI00797969;IPI00925530	5;5;5;4;3;2;1;1;1	5;5;5;4;3;2;1;1;1	2;2;2;1;1;0;0;0;1	G protein subunit beta-2;Guanine nucleotide-binding protein G(I)/G(S)/G(T) subunit beta-2;Transducin beta chain 2;cDNA FLJ77321, highly similar to Homo sapiens guanine nucleotide binding protein (G protein), beta polypeptide 2 (GNB2), mRNA;GNB2 protein;Guanine nucleotide binding protein (G protein), beta polypeptide 2, isoform CRA_a;Putative uncharacterized protein GNB2	GNB2;hCG_20449	Guanine nucleotide-binding protein G(I)/G(S)/G(T) subunit beta-2;Putative uncharacterized protein GNB2;Putative uncharacterized protein GNB2;Putative uncharacterized protein GNB2;32 kDa protein	P62879;Q6FHM2;C9JXA5;C9JIS1;C9JZN1	9	5	5	2	5	3	5	2	3	2	2	2	5	3	5	2	3	2	2	2	2	1	2	1	1	0	1	0	19.4	19.4	9.1	37.331	340	5
71	386;694;1613;2466;2740;3107;3113;3493;3633;4297;4486;4774;4910;5255;5320	397;712;1658;2522;2799;3178;3184;3614;3759;4440;4629;4919;5057;5411;5478	2488;4446;4447;4448;4449;4450;4451;4452;4453;4454;10044;15162;16864;16865;16866;16867;16868;16869;16870;16871;16872;16873;16874;16875;16876;19268;19269;19270;19271;19292;19293;19294;19295;19296;19297;19298;19299;19300;21628;21629;21630;21631;21632;21633;21634;21635;22398;22399;22400;22401;22402;22403;22404;22405;22406;26019;26020;26021;26022;26023;26024;26025;26026;26027;27269;27270;27271;27272;2…	4187;4188;7876;7877;7878;7879;7880;7881;7882;7883;7884;7885;7886;7887;7888;7889;7890;7891;17828;28381;31888;31889;31890;31891;31892;31893;31894;31895;31896;31897;31898;31899;31900;31901;31902;31903;31904;31905;31906;31907;31908;31909;31910;31911;31912;31913;31914;31915;31916;31917;31918;31919;31920;31921;31922;31923;31924;31925;31926;31927;31928;31929;36238;36239;36240;36241;36262;36263;36264;362…			IPI00003362	IPI00003362	15	13	13	78 kDa glucose-regulated protein;Endoplasmic reticulum lumenal Ca(2+)-binding protein grp78;Heat shock 70 kDa protein 5;Immunoglobulin heavy chain-binding protein;cDNA FLJ60062, highly similar to 78 kDa glucose-regulated protein;HSPA5 protein	GRP78;HSPA5	HSPA5 protein	P11021;B4DEF7;Q2KHP4	1	15	13	13	10	10	10	9	10	12	11	10	8	8	8	7	8	10	9	8	8	8	8	7	8	10	9	8	28.4	24.3	24.3	72.421	655	8
72	208;3615;4912;5331	212;3741;5059;5489	1324;1325;1326;1327;22296;22297;22298;22299;22300;22301;22302;22303;22304;22305;29772;29773;29774;29775;29776;32391;32392	1909;1910;1911;1912;41265;41266;41267;41268;41269;41270;41271;41272;41273;41274;54115;54116;54117;54118;54119;59363;59364			IPI00003377;IPI00916448;IPI00744364;IPI00939530;IPI00917346;IPI00943308	IPI00003377;IPI00916448;IPI00744364;IPI00939530;IPI00917346	4;4;4;4;3;1	4;4;4;4;3;1	3;3;3;3;3;1	Splicing factor 9G8;Splicing factor, arginine/serine-rich 7;Aging-associated protein 3;Arginine/serine-rich splicing factor 7 type B;Putative uncharacterized protein SFRS7;Splicing factor, arginine/serine-rich 7, 35kDa;Splicing factor, arginine/serine-rich 7, 35kDa, isoform CRA_d;cDNA FLJ59182, highly similar to Splicing factor, arginine/serine-rich 7;cDNA FLJ34106 fis, clone FCBBF3008073, highly…	SFRS7;9g8;AAG3;hCG_15878	Isoform 1 of Splicing factor, arginine/serine-rich 7;Putative uncharacterized protein SFRS7;Putative uncharacterized protein SFRS7;cDNA FLJ34106 fis, clone FCBBF3008073, highly similar to SPLICING FACTOR, ARGININE/SERINE-RICH 7;cDNA FLJ60677, highly simila	Q16629-1;Q16629;Q564D3;C9JAB2;Q16629-3;A6NNE8;B4DEK2;Q16629-2;Q8NB80;B4DLU6;C9J2H4	6	4	4	3	2	1	1	1	3	3	2	3	2	1	1	1	3	3	2	3	1	0	0	0	2	2	1	2	18.5	18.5	12.6	27.366	238	2
73	10	10	77;78;79	97;98;99;100			IPI00003386	IPI00003386	1	1	1	Protein ZYP;Regulator of cullins 1;RING finger protein 75;RING-box protein 1	RBX1;RNF75;ROC1	RING-box protein 1	P62877	1	1	1	1	0	0	0	0	1	1	0	0	0	0	0	0	1	1	0	0	0	0	0	0	1	1	0	0	16.7	16.7	16.7	12.274	108
74	1438;4277	1479;4420	8944;25884;25885;25886;25887;25888;25889;25890;25891;25892;25893	16161;46919;46920;46921;46922;46923;46924;46925;46926;46927;46928;46929;46930;46931;46932;46933;46934			IPI00794221;IPI00295624;IPI00003406	IPI00794221;IPI00295624;IPI00003406	2;2;2	2;2;2	2;2;2	Putative uncharacterized protein DBN1;Developmentally-regulated brain protein;Drebrin;cDNA FLJ36806 fis, clone ASTRO1000165, highly similar to Drebrin;Drebrin 1, isoform CRA_d;cDNA FLJ53620, highly similar to Drebrin	DBN1;D0S117E;hCG_2039393	Putative uncharacterized protein DBN1;Isoform 2 of Drebrin;Isoform 1 of Drebrin	A8MV58;Q16643-2;Q16643;Q16643-1;B3KSQ7;B7Z2Z0	3	2	2	2	1	1	1	1	1	1	1	1	1	1	1	1	1	1	1	1	1	1	1	1	1	1	1	1	3.7	3.7	3.7	76.299	695	1
75	1514	1558	9425	16876			IPI00003443;IPI00909417;IPI00217475;IPI00384836;IPI00940508;IPI00642094	IPI00003443;IPI00909417;IPI00217475;IPI00384836;IPI00940508;IPI00642094	1;1;1;1;1;1	1;1;1;1;1;1	1;1;1;1;1;1	Gamma-interferon-inducible protein 16;Interferon-inducible myeloid differentiation transcriptional activator;cDNA FLJ61295, highly similar to Gamma-interferon-inducible protein Ifi-16	IFI16;IFNGIP1	Isoform 1 of Gamma-interferon-inducible protein Ifi-16;cDNA FLJ61295, highly similar to Gamma-interferon-inducible protein Ifi-16;Isoform 3 of Gamma-interferon-inducible protein Ifi-16;Isoform 4 of Gamma-interferon-inducible protein Ifi-16;20 kDa protein;1	Q16666-1;Q16666;B4DJT8;Q16666-3;C9JGT9;Q16666-5	6	1	1	1	0	0	0	0	0	1	0	0	0	0	0	0	0	1	0	0	0	0	0	0	0	1	0	0	2	2	2	88.255	785
76	526;950;1457;1725;2362	541;974;1498;1771;2418	3374;3375;3376;3377;3378;3379;3380;3381;3382;5991;5992;5993;5994;5995;5996;5997;9065;9066;9067;9068;9069;9070;9071;10632;10633;10634;10635;10636;10637;10638;14620;14621;14622;14623	5774;5775;5776;5777;5778;5779;5780;5781;5782;5783;5784;10760;10761;10762;10763;10764;10765;10766;16324;16325;16326;16327;16328;16329;16330;16331;19035;19036;19037;19038;19039;19040;19041;19042;19043;19044;19045;27519;27520;27521;27522			IPI00003482;IPI00789705	IPI00003482	5;1	5;1	5;1	2,4-dienoyl-CoA reductase [NADPH];2,4-dienoyl-CoA reductase, mitochondrial;cDNA FLJ50204, highly similar to 2,4-dienoyl-CoA reductase, mitochondrial (EC 1.3.1.34);2,4-dienoyl-CoA reductase	DECR;DECR1	2,4-dienoyl-CoA reductase, mitochondrial	Q16698;B7Z6B8;Q7LDK6	2	5	5	5	4	4	3	3	5	4	3	2	4	4	3	3	5	4	3	2	4	4	3	3	5	4	3	2	17	17	17	36.067	335	4
77	1633;1949;2317	1678;1998;2371	10134;10135;11956;11957;11958;11959;11960;11961;11962;11963;11964;11965;11966;14344;14345;14346;14347;14348;14349;14350;14351	17930;17931;21406;21407;21408;21409;21410;21411;21412;21413;21414;21415;21416;21417;26954;26955;26956;26957;26958;26959;26960;26961			IPI00003519;IPI00917777;IPI00903143	IPI00003519;IPI00917777	3;3;1	2;2;1	2;2;1	116 kDa U5 small nuclear ribonucleoprotein component;Elongation factor Tu GTP-binding domain-containing protein 2;SNU114 homolog;U5 snRNP-specific protein, 116 kDa;cDNA FLJ78483, highly similar to Homo sapiens elongation factor Tu GTP binding domain containing 2 (EFTUD2), mRNA;cDNA FLJ44500 fis, clone UTERU3000828, highly similar to 116 kDa U5 small nuclear ribonucleoprotein component;cDNA FLJ553…	EFTUD2;KIAA0031;SNRP116;U5-116KD	116 kDa U5 small nuclear ribonucleoprotein component;elongation factor Tu GTP binding domain containing 2 isoform b	Q15029;A8KAP3;B3KX19;B4DMC0;Q6IBM8;B4DK30;B4DZB1;Q8IXJ3	3	3	2	2	3	2	2	1	2	2	2	2	2	1	1	0	1	1	1	1	2	1	1	0	1	1	1	1	3.6	2.6	2.6	109.43	972	2
78	450;1108;2811;3157;3989;4361	464;1139;2871;3229;4122;4504	2896;2897;2898;2899;2900;2901;2902;2903;2904;2905;2906;2907;2908;2909;2910;2911;2912;2913;2914;7052;17319;17320;17321;17322;17323;17324;17325;17326;17327;19550;19551;19552;19553;19554;19555;19556;19557;19558;19559;19560;24285;24286;24287;24288;24289;24290;26429;26430;26431;26432;26433;26434;26435;26436;26437;26438;26439	4979;4980;4981;4982;4983;4984;4985;4986;4987;4988;4989;4990;4991;4992;4993;4994;4995;4996;4997;4998;4999;5000;5001;5002;5003;5004;5005;5006;5007;5008;5009;5010;5011;5012;5013;5014;5015;5016;5017;5018;5019;12919;32861;32862;32863;32864;32865;32866;32867;32868;32869;32870;32871;32872;36612;36613;36614;36615;36616;36617;36618;36619;36620;36621;36622;44420;44421;44422;44423;44424;44425;47853;47854;47…			IPI00003527;IPI00794755;IPI00902652	IPI00003527;IPI00794755;IPI00902652	6;5;4	6;5;4	6;5;4	Ezrin-radixin-moesin-binding phosphoprotein 50;Na(+)/H(+) exchange regulatory cofactor NHE-RF1;Regulatory cofactor of Na(+)/H(+) exchanger;Sodium-hydrogen exchanger regulatory factor 1;Solute carrier family 9 isoform A3 regulatory factor 1;cDNA, FLJ92860, highly similar to Homo sapiens solute carrier family 9 (sodium/hydrogen exchanger), member 3 regulator 1 (SLC9A3R1), mRNA;cDNA FLJ46618 fis, cl…	NHERF;NHERF1;SLC9A3R1;hCG_29833	Na(+)/H(+) exchange regulatory cofactor NHE-RF1;26 kDa protein;cDNA FLJ37148 fis, clone BRACE2025333, highly similar to Homo sapiens Na+/H+ exchange regulatory co-factor (NHERF) mRNA	O14745;B2R6A3;B3KY21;B3KSV9	3	6	6	6	5	5	4	4	5	6	4	5	5	5	4	4	5	6	4	5	5	5	4	4	5	6	4	5	24.6	24.6	24.6	38.868	358	6
79	1149	1181	7277;7278;7279;7280;7281;7282;7283;7284;7285	13279;13280;13281;13282;13283;13284;13285;13286;13287			IPI00003766	IPI00003766	1	1	1	Ethylmalonic encephalopathy protein 1;Hepatoma subtracted clone one protein;Protein ETHE1, mitochondrial;cDNA, FLJ96390, highly similar to Homo sapiens protein expressed in thyroid (YF13H12), mRNA;Ethylmalonic encephalopathy 1, isoform CRA_a	ETHE1;HSCO;hCG_1995670	Protein ETHE1, mitochondrial	O95571;B2RCZ7	1	1	1	1	1	1	1	1	1	1	1	1	1	1	1	1	1	1	1	1	1	1	1	1	1	1	1	1	5.5	5.5	5.5	27.873	254	1
80	157;184;2355;4210;4458	161;188;2411;4352;4601	1013;1014;1015;1016;1017;1018;1019;1020;1021;1022;1196;1197;1198;1199;1200;14574;25504;25505;25506;25507;25508;25509;25510;25511;25512;25513;25514;27061;27062;27063;27064;27065;27066;27067;27068;27069	1444;1445;1446;1447;1448;1449;1450;1451;1452;1453;1454;1455;1456;1457;1458;1459;1460;1461;1462;1463;1464;1465;1709;1710;1711;1712;1713;1714;1715;27382;46224;46225;46226;46227;46228;46229;46230;46231;46232;46233;46234;46235;46236;46237;46238;49088;49089;49090;49091;49092;49093;49094;49095;49096;49097;49098			IPI00794402;IPI00796541;IPI00003815;IPI00793767;IPI00791180;IPI00797560;IPI00797924	IPI00794402;IPI00796541;IPI00003815;IPI00793767;IPI00791180	5;5;5;3;3;2;2	5;5;5;3;3;2;2	5;5;5;3;3;2;2	Rho GDP-dissociation inhibitor 1;Rho-GDI alpha	ARHGDIA;GDIA1	28 kDa protein;26 kDa protein;Rho GDP-dissociation inhibitor 1;22 kDa protein;9 kDa protein	P52565;B2R5X1;Q6IBM5	7	5	5	5	4	3	4	3	4	3	3	3	4	3	4	3	4	3	3	3	4	3	4	3	4	3	3	3	30.9	30.9	30.9	27.518	249	4
81	418;427;541;1353;1494;2893;3108;4472;4568	432;441;556;557;1389;1390;1536;2958;3179;4615;4712	2679;2680;2681;2682;2683;2684;2685;2686;2687;2688;2689;2690;2691;2692;2693;2694;2695;2696;2697;2698;2699;2700;2701;2702;2703;2704;2735;2736;2737;2738;2739;2740;2741;2742;2743;2744;2745;2746;2747;2748;3487;3488;8443;8444;8445;8446;8447;8448;8449;8450;8451;8452;8453;8454;8455;8456;8457;9278;17860;17861;17862;19272;19273;19274;27132;27133;27134;27135;27136;27137;27138;27139;27783;27784;27785;27786;2…	4593;4594;4595;4596;4597;4598;4599;4600;4601;4602;4603;4604;4605;4606;4607;4608;4609;4610;4611;4612;4613;4614;4615;4616;4617;4618;4619;4620;4621;4622;4623;4624;4625;4626;4627;4628;4629;4630;4631;4632;4633;4634;4635;4636;4637;4638;4639;4640;4641;4642;4643;4644;4645;4646;4647;4648;4649;4650;4651;4652;4653;4654;4655;4656;4657;4658;4659;4660;4661;4662;4663;4664;4665;4666;4702;4703;4704;4705;4706;4707…	18;19	38;142	IPI00003817;IPI00792758;IPI00792537;IPI00791712;IPI00794454	IPI00003817;IPI00792758;IPI00792537;IPI00791712	9;9;9;8;2	9;9;9;8;2	8;8;8;7;1	Ly-GDI;Rho GDP-dissociation inhibitor 2;Rho-GDI beta;cDNA, FLJ92068, highly similar to Homo sapiens Rho GDP dissociation inhibitor (GDI) beta (ARHGDIB),mRNA	ARHGDIB;GDIA2;GDID4;RAP1GN1	Rho GDP-dissociation inhibitor 2;21 kDa protein;21 kDa protein;13 kDa protein	P52566;B2R4F3;B5BU79	5	9	9	8	5	4	5	6	6	7	4	4	5	4	5	6	6	7	4	4	5	4	5	6	5	7	4	4	60.2	60.2	57.2	22.988	201	6
82	482;693;1284;1588;1612;2139;2740;2741;2753;3638;3646;3939;3980;4119;4204;4338;4725;4770;4844;4910	497;711;1319;1633;1657;2189;2799;2800;2812;3764;3765;3773;4071;4113;4258;4259;4346;4481;4870;4915;4991;5057	3124;4436;4437;4438;4439;4440;4441;4442;4443;4444;4445;8041;8042;8043;8044;9882;9883;9884;9885;9886;9887;9888;9889;9890;9891;10033;10034;10035;10036;10037;10038;10039;10040;10041;10042;10043;13191;16864;16865;16866;16867;16868;16869;16870;16871;16872;16873;16874;16875;16876;16877;16947;16948;16949;16950;16951;16952;22434;22435;22436;22437;22438;22439;22440;22441;22442;22443;22444;22445;22446;2244…	5367;7854;7855;7856;7857;7858;7859;7860;7861;7862;7863;7864;7865;7866;7867;7868;7869;7870;7871;7872;7873;7874;7875;14553;14554;14555;14556;17555;17556;17557;17558;17559;17560;17561;17562;17563;17564;17812;17813;17814;17815;17816;17817;17818;17819;17820;17821;17822;17823;17824;17825;17826;17827;24195;31888;31889;31890;31891;31892;31893;31894;31895;31896;31897;31898;31899;31900;31901;31902;31903;31…	20;21	61;122	IPI00003865;IPI00037070;IPI00939595;IPI00910870;IPI00007702;IPI00877807;IPI00902596;IPI00844513;IPI00880019	IPI00003865;IPI00037070;IPI00939595;IPI00910870	20;18;18;11;8;5;4;4;2	20;18;18;11;8;5;4;4;2	16;14;14;8;4;4;1;4;2	Heat shock 70 kDa protein 8;Heat shock cognate 71 kDa protein;cDNA FLJ77848;cDNA FLJ38781 fis, clone LIVER2000216, highly similar to HEAT SHOCK COGNATE 71 kDa PROTEIN;cDNA FLJ55485, highly similar to Heat shock cognate 71 kDa protein;Heat shock 70kDa protein 8 isoform 1 variant;Putative uncharacterized protein;HSPA8 protein;cDNA FLJ20564 fis, clone KAT12033;Uncharacterized bone marrow protein BM0…	HSC70;HSP73;HSPA10;HSPA8	Isoform 1 of Heat shock cognate 71 kDa protein;54 kDa protein;Isoform 2 of Heat shock cognate 71 kDa protein;cDNA FLJ59163, highly similar to Heat shock cognate 71 kDa protein	P11142-1;P11142;A8K7Q2;B3KTV0;B4E1Q1;Q53GZ6;Q96BE0;Q96H53;Q96IS6;Q9NWW3;Q9NZ87;P11142-2;Q53HF2;B4DTX2	9	20	20	16	15	15	13	13	14	16	15	14	15	15	13	13	14	16	15	14	11	11	9	10	10	13	11	11	35.9	35.9	30.8	70.897	646	16
83	538;2223;3095;4399;5004	553;2275;3166;4542;5151	3465;3466;3467;3468;3469;3470;3471;3472;3473;3474;3475;3476;3477;3478;3479;3480;3481;3482;3483;3484;13743;13744;19205;19206;26688;26689;26690;26691;26692;26693;30319;30320;30321;30322;30323;30324	5887;5888;5889;5890;5891;5892;5893;5894;5895;5896;5897;5898;5899;5900;5901;5902;5903;5904;5905;5906;5907;5908;5909;5910;5911;5912;5913;5914;5915;5916;5917;5918;5919;5920;5921;5922;5923;5924;5925;5926;5927;5928;5929;5930;5931;25658;25659;36145;36146;48498;48499;48500;48501;48502;48503;55220;55221;55222;55223;55224;55225;55226;55227;55228;55229;55230;55231;55232;55233;55234			IPI00003881;IPI00908896	IPI00003881	5;2	3;0	3;0	Heterogeneous nuclear ribonucleoprotein F;Heterogeneous nuclear ribonucleoprotein F, N-terminally processed;Nucleolin-like protein mcs94-1;cDNA FLJ57121, highly similar to Heterogeneous nuclear ribonucleoprotein F	HNRNPF;HNRPF;OK/SW-cl.23	Heterogeneous nuclear ribonucleoprotein F	P52597;B4DKS8;Q8NI96	2	5	3	3	4	2	3	1	3	3	2	3	2	1	2	0	1	1	0	1	2	1	2	0	1	1	0	1	16.4	9.9	9.9	45.671	415	2
84	819;3235;3236;3968;4492	838;3307;3308;4101;4635	5228;5229;5230;5231;5232;20048;20049;20050;20051;24187;24188;24189;24190;24191;24192;24193;27298;27299;27300;27301;27302;27303;27304	9180;9181;9182;9183;9184;9185;37356;37357;37358;37359;37360;44269;44270;44271;44272;44273;44274;44275;49461;49462;49463;49464;49465;49466;49467;49468			IPI00003909;IPI00816836;IPI00922751;IPI00152505;IPI00607720;IPI00555680	IPI00003909;IPI00816836;IPI00922751;IPI00152505;IPI00607720	5;5;4;4;4;1	5;5;4;4;4;1	5;5;4;4;4;1	Glucose transporter type 3, brain;Solute carrier family 2, facilitated glucose transporter member 3;cDNA FLJ57557, highly similar to Solute carrier family 2, facilitated glucose transporter member 3;cDNA FLJ58410, highly similar to Solute carrier family 2, facilitated glucosetransporter member 3;Solute carrier family 2 (Facilitated glucose transporter), member 3 variant;cDNA FLJ56136, highly simi…	GLUT3;SLC2A3;GLUT14;SLC2A14	Solute carrier family 2, facilitated glucose transporter member 3;Solute carrier family 2 (Facilitated glucose transporter), member 3 variant (Fragment);cDNA FLJ56136, highly similar to Solute carrier family 2, facilitated glucosetransporter member 14;Isof	P11169;B7Z5A7;B7Z966;Q59F54;B7Z5J8;B7ZAC3;Q8TDB8-1;Q8TDB8;Q8TDB8-2;B7Z844	6	5	5	5	3	3	3	0	4	4	0	3	3	3	3	0	4	4	0	3	3	3	3	0	4	4	0	3	11.1	11.1	11.1	53.924	496	3
85	2337;2420;3384;3557;3702;3754;4144	2393;2476;3486;3678;3832;3884;4284	14478;14913;14914;14915;14916;14917;14918;14919;14920;14921;14922;21009;21010;21011;21952;22859;22860;23148;25140	27249;27962;27963;27964;27965;27966;27967;27968;27969;27970;27971;39020;39021;39022;40652;42144;42145;42544;45661			IPI00003918;IPI00795303;IPI00908662;IPI00878133;IPI00908376;IPI00794736;IPI00793341;IPI00794087;IPI00953651	IPI00003918;IPI00795303;IPI00908662	7;6;4;3;3;2;2;2;1	7;6;4;3;3;2;2;2;1	7;6;4;3;3;2;2;2;1	60S ribosomal protein L1;60S ribosomal protein L4;cDNA FLJ56689, highly similar to 60S ribosomal protein L4;Ribosomal protein L4 variant;cDNA FLJ50996, highly similar to 60S ribosomal protein L4;cDNA FLJ50994, moderately similar to 60S ribosomal protein L4	RPL1;RPL4	60S ribosomal protein L4;cDNA FLJ50996, highly similar to 60S ribosomal protein L4;cDNA FLJ50994, moderately similar to 60S ribosomal protein L4	P36578;B4DFI6;Q53G74;Q59GY2;B4DMJ6;B4DMJ2	9	7	7	7	1	1	1	1	5	3	1	3	1	1	1	1	5	3	1	3	1	1	1	1	5	3	1	3	16.9	16.9	16.9	47.697	427	1
86	767;2667;4787;5252	786;2724;4932;5408	4890;4891;4892;4893;4894;16468;16469;16470;16471;16472;16473;16474;28986;28987;28988;28989;28990;28991;28992;28993;28994;28995;31874	8641;8642;8643;8644;8645;31113;31114;31115;31116;31117;31118;31119;52392;52393;52394;52395;52396;52397;52398;52399;52400;52401;52402;52403;52404;52405;58496			IPI00003925;IPI00549885;IPI00798351;IPI00946404;IPI00947129;IPI00947319;IPI00555722	IPI00003925;IPI00549885;IPI00798351;IPI00946404;IPI00947129;IPI00947319;IPI00555722	4;4;4;3;2;2;2	4;4;4;3;2;2;2	4;4;4;3;2;2;2	Pyruvate dehydrogenase E1 component subunit beta, mitochondrial;cDNA FLJ52988, highly similar to Pyruvate dehydrogenase E1 component subunit beta, mitochondrial (EC 1.2.4.1);Putative uncharacterized protein PDHB;Putative uncharacterized protein	PDHB;PHE1B	Isoform 1 of Pyruvate dehydrogenase E1 component subunit beta, mitochondrial;Isoform 2 of Pyruvate dehydrogenase E1 component subunit beta, mitochondrial;35 kDa protein;cDNA FLJ52988, highly similar to Pyruvate dehydrogenase E1 component subunit beta, mito	P11177-1;P11177;B2R7L0;P11177-2;B4DDD7;C9J634;C9K0U7;Q59G68	7	4	4	4	3	2	2	2	3	4	2	2	3	2	2	2	3	4	2	2	3	2	2	2	3	4	2	2	13.1	13.1	13.1	39.233	359	3
87	392;2201;2724;3954	403;404;405;2252;2782;4086	2510;2511;2512;2513;2514;2515;2516;2517;2518;2519;2520;2521;2522;2523;2524;2525;2526;2527;2528;2529;2530;2531;2532;2533;2534;2535;2536;2537;2538;2539;2540;2541;2542;2543;2544;2545;2546;2547;2548;2549;2550;2551;2552;2553;13633;13634;13635;13636;16767;16768;16769;16770;16771;16772;16773;16774;24133	4215;4216;4217;4218;4219;4220;4221;4222;4223;4224;4225;4226;4227;4228;4229;4230;4231;4232;4233;4234;4235;4236;4237;4238;4239;4240;4241;4242;4243;4244;4245;4246;4247;4248;4249;4250;4251;4252;4253;4254;4255;4256;4257;4258;4259;4260;4261;4262;4263;4264;4265;4266;4267;4268;4269;4270;4271;4272;4273;4274;4275;4276;4277;4278;4279;4280;4281;4282;4283;4284;4285;4286;4287;4288;4289;4290;4291;4292;4293;4294…	22	60	IPI00646240;IPI00794461;IPI00930174;IPI00166293;IPI00930570;IPI00303133;IPI00020101;IPI00419833;IPI00152785;IPI00152906;IPI00220403;IPI00477495;IPI00515061;IPI00003935;IPI00018534;IPI00554798;IPI00329665;IPI00465363;IPI00815755;IPI00748954	IPI00646240;IPI00794461;IPI00930174;IPI00166293;IPI00930570;IPI00303133;IPI00020101;IPI00419833;IPI00152785;IPI00152906;IPI00220403;IPI00477495;IPI00515061;IPI00003935;IPI00018534;IPI00554798;IPI00329665;IPI00465363;IPI00815755	4;4;4;4;4;4;4;4;4;4;4;4;4;4;4;4;4;3;3;1	4;4;4;4;4;4;4;4;4;4;4;4;4;4;4;4;4;3;3;1	4;4;4;4;4;4;4;4;4;4;4;4;4;4;4;4;4;3;3;1	Histone H2B;Histone H2B type 1-N;Histone H2B.d;H2B type 12;Histone H2B type 3-B;Histone H2B type 1-H;Histone H2B.j;Histone H2B type 1-C/E/F/G/I;Histone H2B.1 A;Histone H2B.a;Histone H2B.g;Histone H2B.h;Histone H2B.k;Histone H2B.l;HIRA-interacting protein 1;Histone H2B type 1-K;Histone H2B type 1-O;Histone H2B.2;Histone H2B.n;HIRA-interacting protein 2;Histone H2B type 1-D;Histone H2B.1 B;Histone …	H2BFD;HIST1H2BN;HIST3H2BB;H2BFJ;HIST1H2BH;H2BFA;H2BFG;H2BFH;H2BFK;H2BFL;HIST1H2BC;HIST1H2BE;HIST1H2BF;HIST1H2BG;HIST1H2BI;hCG_1640484;hCG_1640985;hCG_1641780;hCG_1787353;hCG_1787365;H2BFT;HIRIP1;HIST1H2BK;H2BFN;HIST1H2BO;H2BFB;HIRIP2;HIST1H2BD;H2BFF;HIST1H2BB;H2BFS;H2BFR;HIST1H2BJ;H2BFQ;HIST2H2BE;H2BFC;HIST1H2BL;H2BFE;HIST1H2BM;HIST2H2BF;HIST1H2BA;TSH2B	Histone H2B;Histone H2B type 1-N;histone cluster 2, H2bf isoform b;Histone H2B type 3-B;Histone H2B;Histone H2B type 1-H;histone cluster 1, H2bg;Histone H2B type 1-K;Histone H2B type 1-O;Histone H2B type 1-D;Histone H2B type 1-B;Histone H2B type F-S;Histon	B4DR52;Q99877;B4DLA9;Q8N257;A4FU05;A8K9J7;Q93079;B2R541;P62807;B2R4S9;O60814;P23527;P58876;P33778;P57053;P06899;Q16778;Q99880;Q99879;Q5QNW6;Q96A08;B2R544;Q0D2M2	20	4	4	4	3	3	3	3	2	1	2	2	3	3	3	3	2	1	2	2	3	3	3	3	2	1	2	2	25.9	25.9	25.9	18.041	166	6
88	2435;2618;4625;5438	2491;2675;4770;5597	14985;14986;14987;14988;14989;14990;14991;14992;16140;16141;16142;16143;16144;16145;16146;28134;28135;28136;28137;28138;28139;28140;28141;28142;28143;28144;33008	28080;28081;28082;28083;28084;28085;28086;28087;28088;28089;30521;30522;30523;30524;30525;30526;30527;51138;51139;51140;51141;51142;51143;51144;51145;51146;51147;51148;51149;51150;51151;51152;51153;51154;51155;51156;60372			IPI00003949;IPI00874051;IPI00796342;IPI00376844	IPI00003949;IPI00874051;IPI00796342;IPI00376844	4;4;3;2	4;4;3;2	4;4;3;2	Bendless-like ubiquitin-conjugating enzyme;Ubc13;Ubiquitin carrier protein N;Ubiquitin-conjugating enzyme E2 N;Ubiquitin-protein ligase N;Putative ubiquitin-conjugating enzyme E2 N-like	BLU;UBE2N;UBE2NL	Ubiquitin-conjugating enzyme E2 N;Ubiquitin carrier protein (Fragment);11 kDa protein;Putative ubiquitin-conjugating enzyme E2 N-like	P61088;A8MUJ2;Q5JXB2	4	4	4	4	1	2	3	2	2	3	2	3	1	2	3	2	2	3	2	3	1	2	3	2	2	3	2	3	36.8	36.8	36.8	17.138	152	1
89	734	753	4727;4728	8416;8417			IPI00003965;IPI00646721	IPI00003965;IPI00646721	1;1	1;1	1;1	Deubiquitinating enzyme 7;Herpesvirus-associated ubiquitin-specific protease;Ubiquitin carboxyl-terminal hydrolase 7;Ubiquitin thioesterase 7;Ubiquitin-specific-processing protease 7;Ubiquitin carboxyl-terminal hydrolase	HAUSP;USP7	Ubiquitin carboxyl-terminal hydrolase 7;Ubiquitin carboxyl-terminal hydrolase	Q93009;B7Z7T5;B7Z815;B7Z855;B7ZAX6;Q6U8A4	2	1	1	1	1	1	0	0	0	0	0	0	1	1	0	0	0	0	0	0	1	1	0	0	0	0	0	0	1.3	1.3	1.3	128.3	1102	1
90	3503;4942	3624;5089	21672;29940	40053;54384			IPI00003968;IPI00797261	IPI00003968;IPI00797261	2;1	2;1	2;1	Complex I-39kD;NADH dehydrogenase [ubiquinone] 1 alpha subcomplex subunit 9, mitochondrial;NADH-ubiquinone oxidoreductase 39 kDa subunit;cDNA FLJ75930, highly similar to Homo sapiens NADH dehydrogenase (ubiquinone) 1 alpha subcomplex, 9, 39kDa (NDUFA9), mRNA;Similar to NADH dehydrogenase (Ubiquinone) 1 alpha subcomplex, 9 (39kD)	NDUFA9;NDUFS2L	NADH dehydrogenase [ubiquinone] 1 alpha subcomplex subunit 9, mitochondrial;16 kDa protein	Q16795;A8K4V2;Q9BTT5	2	2	2	2	0	0	0	0	1	1	0	0	0	0	0	0	1	1	0	0	0	0	0	0	1	1	0	0	6.1	6.1	6.1	42.509	377
91	1054;1218;1842;2573;3326;3401;3452;3584;4300;4528;4875;4972;5465	1082;1251;1889;2630;3411;3508;3509;3573;3708;4443;4671;5022;5119;5624	6653;7679;7680;7681;7682;7683;7684;7685;7686;7687;7688;11328;11329;15887;15888;15889;15890;15891;20627;20628;20629;20630;20631;20632;21109;21110;21111;21112;21113;21114;21428;21429;21430;21431;21432;21433;21434;22135;22136;22137;22138;22139;22140;22141;22142;26034;26035;26036;26037;26038;26039;26040;26041;26042;26043;26044;26045;26046;27512;27513;27514;27515;27516;27517;29543;30148;30149;30150;33…	12179;13903;13904;13905;13906;13907;13908;13909;13910;13911;13912;13913;13914;13915;20531;20532;30142;30143;30144;30145;30146;38411;38412;38413;38414;38415;38416;38417;38418;39145;39146;39147;39148;39149;39150;39151;39669;39670;39671;39672;39673;39674;39675;41034;41035;41036;41037;41038;41039;41040;41041;41042;47135;47136;47137;47138;47139;47140;47141;47142;47143;47144;47145;47146;47147;49884;498…	23	452	IPI00218442;IPI00303760;IPI00004092;IPI00218440;IPI00748794;IPI00478023	IPI00218442;IPI00303760;IPI00004092;IPI00218440;IPI00748794;IPI00478023	13;13;13;13;13;13	13;13;13;13;13;13	11;11;11;11;11;11	Calcium pump 3;Sarcoplasmic/endoplasmic reticulum calcium ATPase 3;Putative uncharacterized protein ATP2A3;cDNA FLJ77199, highly similar to Homo sapiens ATPase, Ca++ transporting, ubiquitous (ATP2A3), transcript variant 6, mRNA	ATP2A3	Putative uncharacterized protein ATP2A3;ATPase, Ca++ transporting, ubiquitous isoform e;Isoform SERCA3B of Sarcoplasmic/endoplasmic reticulum calcium ATPase 3;Isoform SERCA3C of Sarcoplasmic/endoplasmic reticulum calcium ATPase 3;Isoform SERCA3A of Sarcopl	Q93084-6;Q93084;A8MYK9;Q93084-5;Q93084-1;Q93084-3;Q93084-2;A8K9K1;Q93084-4;A8MZG0	6	13	13	11	10	9	8	4	6	7	4	5	10	9	8	4	6	7	4	5	8	8	8	3	5	6	4	5	15	15	12.4	114.87	1052	10
92	1242	1275	7779;7780;7781;7782;7783;7784;7785	14046;14047;14048;14049;14050;14051;14052;14053;14054			IPI00004315	IPI00004315	1	1	1	Protein FOAP-9;Sialic acid-binding Ig-like lectin 9	SIGLEC9;UNQ668/PRO1302	Sialic acid-binding Ig-like lectin 9	Q9Y336	1	1	1	1	1	1	1	1	1	1	1	0	1	1	1	1	1	1	1	0	1	1	1	1	1	1	1	0	3.9	3.9	3.9	50.081	463	1
93	1060	1088	6680;6681;6682;6683	12207;12208;12209;12210			IPI00004324;IPI00647089	IPI00004324;IPI00647089	1;1	1;1	1;1	BET3 homolog;Trafficking protein particle complex subunit 3;Putative uncharacterized protein TRAPPC3	BET3;CDABP0066;TRAPPC3	Trafficking protein particle complex subunit 3;Putative uncharacterized protein TRAPPC3	O43617;A6NKE1	2	1	1	1	0	1	0	0	1	1	0	1	0	1	0	0	1	1	0	1	0	1	0	0	1	1	0	1	5.6	5.6	5.6	20.274	180
94	406	420	2629;2630	4522;4523;4524			IPI00004350	IPI00004350	1	1	1	General transcription factor IIA subunit 1;TFIIA p19 subunit;TFIIA p35 subunit;TFIIAL;Transcription initiation factor IIA alpha chain;Transcription initiation factor IIA beta chain;Transcription initiation factor IIA subunit 1;Transcription initiation factor TFIIA 42 kDa subunit	GTF2A1;TF2A1	Isoform 42 kDa of Transcription initiation factor IIA subunit 1	P52655-1;P52655	1	1	1	1	0	0	0	1	0	0	0	1	0	0	0	1	0	0	0	1	0	0	0	1	0	0	0	1	2.9	2.9	2.9	41.513	376
95	2537;2747;3520;5049;5084;5119	2594;2806;3641;5199;5236;5271	15607;15608;16908;21750;21751;30637;30638;30639;30640;30641;30642;30643;30644;30645;30863;31072;31073;31074;31075;31076;31077;31078;31079;31080	29263;29264;32011;40213;40214;55814;55815;55816;55817;55818;55819;55820;55821;55822;56345;56760;56761;56762;56763;56764;56765;56766;56767;56768			IPI00004358;IPI00789185	IPI00004358	6;2	3;1	3;1	Glycogen phosphorylase, brain form;Phosphorylase	PYGB	Glycogen phosphorylase, brain form	P11216;B4DSD8;Q59GM9	2	6	3	3	2	4	2	2	2	3	2	3	0	2	0	0	0	0	0	1	0	2	0	0	0	0	0	1	9.3	5.9	5.9	96.695	843
96	2422	2478	14924;14925;14926;14927;14928	27973;27974;27975;27976;27977			IPI00004406	IPI00004406	1	1	1	Uridine phosphorylase 1;UPP1 protein	UP;UPP1	Isoform 1 of Uridine phosphorylase 1	Q16831-1;Q16831;Q86Y75	1	1	1	1	0	1	0	0	1	1	1	0	0	1	0	0	1	1	1	0	0	1	0	0	1	1	1	0	3.2	3.2	3.2	33.934	310
97	2860;5156	2925;5310	17671;17672;31345	33580;33581;57395			IPI00004408;IPI00220754	IPI00004408;IPI00220754	2;2	2;2	2;2	Adducin-like protein 70;Gamma-adducin;Adducin 3 isoform a variant;Adducin 3 (Gamma);Adducin 3 (Gamma), isoform CRA_a;cDNA FLJ77558, highly similar to Homo sapiens adducin 3 (gamma) (ADD3), transcript variant 1, mRNA	ADD3;ADDL;hCG_1789399;RP11-252O7.3-001	Isoform 2 of Gamma-adducin;Isoform 1 of Gamma-adducin	Q9UEY8-1;Q9UEY8;Q53FL4;Q59EK1;Q5VU08;Q9UEY8-2;Q5VU09	2	2	2	2	0	0	1	1	0	1	0	0	0	0	1	1	0	1	0	0	0	0	1	1	0	1	0	0	2.5	2.5	2.5	79.154	706
98	1225	1258	7717;7718;7719	13951;13952;13953			IPI00909545;IPI00004504	IPI00909545;IPI00004504	1;1	1;1	1;1	cDNA FLJ51236, highly similar to SH3 protein expressed in lymphocytes;SAM and SH3 domain-containing protein 3;SH3 protein expressed in lymphocytes homolog;cDNA, FLJ95770	CXorf9;SASH3;SLY	cDNA FLJ51236, highly similar to SH3 protein expressed in lymphocytes;SAM and SH3 domain-containing protein 3	B4DKQ0;O75995;B2RBY7	2	1	1	1	0	0	0	0	0	1	1	1	0	0	0	0	0	1	1	1	0	0	0	0	0	1	1	1	5.3	5.3	5.3	46.739	430
99	366;1381;2831;3054;3356	376;1419;2892;3122;3450	2377;2378;2379;2380;2381;2382;2383;2384;8647;8648;8649;17461;18928;18929;18930;18931;18932;18933;18934;18935;20842;20843;20844;20845	3984;3985;3986;3987;3988;3989;3990;3991;15725;15726;15727;33186;35731;35732;35733;35734;35735;35736;35737;35738;38739;38740;38741;38742			IPI00004524;IPI00925681;IPI00925439;IPI00926799;IPI00927040;IPI00926104	IPI00004524;IPI00925681;IPI00925439;IPI00926799;IPI00927040	5;5;5;5;3;2	5;5;5;5;3;2	5;5;5;5;3;2	Grancalcin;cDNA FLJ52146, highly similar to Grancalcin;Putative uncharacterized protein GCA	GCA;GCL	Grancalcin;22 kDa protein;Putative uncharacterized protein GCA;Putative uncharacterized protein GCA;Putative uncharacterized protein GCA	P28676;B7Z322;C9JGR8;C9JMP3;C9JIZ3	6	5	5	5	4	4	2	2	2	2	2	2	4	4	2	2	2	2	2	2	4	4	2	2	2	2	2	2	19.8	19.8	19.8	24.01	217	4
100	4907;5139	5054;5292	29719;29720;29721;29722;29723;29724;29725;31216;31217;31218;31219	54012;54013;54014;54015;54016;54017;54018;54019;54020;54021;57032;57033;57034;57035			IPI00796379;IPI00004656;IPI00930068;IPI00941461	IPI00796379;IPI00004656;IPI00930068;IPI00941461	2;2;1;1	2;2;1;1	2;2;1;1	cDNA FLJ57067, highly similar to Beta-2-microglobulin;Beta-2-microglobulin;Beta-2-microglobulin form pI 5.3;Beta 2-microglobulin protein	B2M;CDABP0092;HDCMA22P;beta 2-microglobulin	cDNA FLJ57067, highly similar to Beta-2-microglobulin;Beta-2-microglobulin;Beta-2-microglobulin;Beta-2-microglobulin	B4E0X1;P61769;A6XND9;A6XMH4;A6XMH5;Q9UM88	4	2	2	2	1	2	2	1	1	0	1	2	1	2	2	1	1	0	1	2	1	2	2	1	1	0	1	2	16.4	16.4	16.4	13.946	122	1
101	3818	3949	23464;23465	42992;42993			IPI00004845	IPI00004845	1	1	1	Protein NipSnap homolog 3A;Protein NipSnap homolog 4;Target for Salmonella secreted protein C;cDNA FLJ58863, highly similar to Protein NipSnap3A	HSPC299;NIPSNAP3A;NIPSNAP4	Protein NipSnap homolog 3A	Q9UFN0;B4DW81	1	1	1	1	0	0	0	0	1	0	0	0	0	0	0	0	1	0	0	0	0	0	0	0	1	0	0	0	5.3	5.3	5.3	28.466	247
102	1301;2464;2899	1336;2520;2964	8121;8122;8123;8124;8125;8126;8127;8128;8129;8130;15152;17902	14640;14641;14642;14643;14644;14645;14646;14647;14648;14649;28369;33982			IPI00556451;IPI00004902	IPI00556451;IPI00004902	3;3	3;3	3;3	Electron transfer flavoprotein subunit beta;cDNA FLJ77343, highly similar to Homo sapiens electron-transfer-flavoprotein, beta polypeptide(ETFB), mRNA	ETFB;FP585	Isoform 2 of Electron transfer flavoprotein subunit beta;Isoform 1 of Electron transfer flavoprotein subunit beta	P38117-2;P38117;P38117-1;A8K766	2	3	3	3	1	1	1	1	2	1	1	1	1	1	1	1	2	1	1	1	1	1	1	1	2	1	1	1	10.4	10.4	10.4	37.434	346	1
103	1205;2756;4213	1238;2815;4355	7625;7626;7627;16964;16965;16966;16967;16968;16969;25538	13832;13833;13834;13835;13836;32083;32084;32085;32086;32087;32088;46290			IPI00004924;IPI00783066;IPI00853432;IPI00419958;IPI00935400	IPI00004924	3;1;1;1;1	3;1;1;1;1	3;1;1;1;1	Differentially expressed in FDCP 6 homolog;IRF4-binding protein;cDNA, FLJ95623, highly similar to Homo sapiens differentially expressed in FDCP 6 homolog (mouse) (DEF6), mRNA;cDNA FLJ36294 fis, clone THYMU2004123, highly similar to Homo sapiens differentially expressed in FDCP 6 homolog (mouse) (DEF6), mRNA;Differentially expressed in FDCP 6 homolog (Mouse), isoform CRA_b	DEF6;IBP;hCG_17662	Differentially expressed in FDCP 6 homolog	Q9H4E7;B2RBP7;B3KSI1	5	3	3	3	2	1	0	1	2	0	3	0	2	1	0	1	2	0	3	0	2	1	0	1	2	0	3	0	5.2	5.2	5.2	73.91	631	2
104	3257	3329	20153;20154	37490;37491			IPI00513827;IPI00895801;IPI00005040	IPI00513827;IPI00895801;IPI00005040	1;1;1	1;1;1	1;1;1	Putative uncharacterized protein DKFZp686M24262;Acyl-Coenzyme A dehydrogenase, C-4 to C-12 straight chain;Acyl-Coenzyme A dehydrogenase, C-4 to C-12 straight chain, isoform CRA_a;Medium-chain specific acyl-CoA dehydrogenase, mitochondrial;cDNA FLJ52595, highly similar to Medium-chain specific acyl-CoA dehydrogenase, mitochondrial (EC 1.3.99.3);cDNA FLJ50422, highly similar to Medium-chain specifi…	DKFZp686M24262;ACADM;hCG_22915;RP4-682C21.1-002	Putative uncharacterized protein DKFZp686M24262;Isoform 2 of Medium-chain specific acyl-CoA dehydrogenase, mitochondrial;Isoform 1 of Medium-chain specific acyl-CoA dehydrogenase, mitochondrial	Q5HYG7;Q5T4U5;P11310-2;P11310;P11310-1;B4DJE7;B4DVB1;B4DVE0;B4DWX6;B7Z9I1	3	1	1	1	0	0	0	1	0	1	0	0	0	0	0	1	0	1	0	0	0	0	0	1	0	1	0	0	2.9	2.9	2.9	50.27	454
105	933;1668;3375;3856;4238	956;1714;3474;3987;4381	5897;5898;10349;10350;10351;10352;10353;10354;10355;10356;20939;20940;20941;23692;23693;23694;23695;25669;25670;25671;25672;25673;25674	10603;10604;10605;18332;18333;18334;18335;18336;18337;18338;18339;38880;38881;38882;38883;38884;43495;43496;43497;43498;43499;43500;46543;46544;46545;46546;46547;46548;46549;46550			IPI00005087	IPI00005087	5	5	5	Tropomodulin-3;Ubiquitous tropomodulin;Putative uncharacterized protein DKFZp686E1899	TMOD3;DKFZp686E1899	Tropomodulin-3	Q9NYL9;Q5HYL6	1	5	5	5	2	2	3	1	4	2	2	1	2	2	3	1	4	2	2	1	2	2	3	1	4	2	2	1	18.5	18.5	18.5	39.594	352	2
106	460;1587;3675	474;1632;3803	2972;9879;9880;9881;22737	5107;17552;17553;17554;41929			IPI00555601;IPI00005118	IPI00555601;IPI00005118	3;3	3;3	3;3	Hexokinase 3 variant;Hexokinase type III;Hexokinase-3	HK3	Hexokinase 3 variant (Fragment);Hexokinase-3	Q59H08;P52790	2	3	3	3	1	0	1	0	0	0	0	0	1	0	1	0	0	0	0	0	1	0	1	0	0	0	0	0	4.6	4.6	4.6	102.44	960	1
107	878;2188;2213;2214;2331;2729	897;898;2239;2264;2265;2387;2787;2788	5526;5527;5528;5529;5530;5531;5532;5533;5534;5535;5536;5537;5538;13535;13536;13537;13538;13539;13540;13541;13542;13697;13698;14446;14447;14448;14449;16800;16801;16802;16803;16804;16805;16806;16807;16808;16809;16810;16811	9649;9650;9651;9652;9653;9654;9655;9656;9657;9658;9659;9660;9661;9662;9663;24903;24904;24905;24906;24907;24908;24909;24910;25465;25466;25467;25468;27208;27209;27210;27211;31794;31795;31796;31797;31798;31799;31800;31801;31802;31803;31804;31805;31806;31807;31808;31809;31810;31811;31812;31813;31814;31815;31816;31817;31818;31819	24	61	IPI00470573;IPI00005159;IPI00909247;IPI00176593	IPI00470573;IPI00005159;IPI00909247	6;6;5;2	6;6;5;2	6;6;5;2	cDNA FLJ51656, highly similar to Actin-like protein 2;Actin-like protein 2;Actin-related protein 2;ACTR2 protein;cDNA FLJ51655, highly similar to Actin-like protein 2	ACTR2;ARP2	actin-related protein 2 isoform a;Actin-related protein 2;cDNA FLJ51655, highly similar to Actin-like protein 2	B4DHK9;P61160;Q8IY98;B4DWQ5	4	6	6	6	3	2	3	3	4	4	3	3	3	2	3	3	4	4	3	3	3	2	3	3	4	4	3	3	19.8	19.8	19.8	45.376	399	4
108	512;626;1524;3465;3660;3730	527;644;1569;3586;3787;3860	3287;3288;3289;3290;3291;3292;3293;3294;3295;3296;3297;3298;3299;3300;3301;3302;3303;3304;3305;4059;9494;9495;9496;9497;9498;9499;9500;21483;21484;22592;22593;22594;22595;22596;22597;22598;22599;23025	5660;5661;5662;5663;5664;5665;5666;5667;5668;5669;5670;5671;5672;5673;5674;5675;5676;5677;5678;5679;5680;5681;5682;5683;5684;5685;5686;5687;5688;5689;5690;7185;7186;16998;16999;17000;17001;17002;17003;17004;17005;17006;39741;39742;41710;41711;41712;41713;41714;41715;41716;41717;42333			IPI00005160;IPI00737530;IPI00927418;IPI00925033;IPI00924615;IPI00927612;IPI00927861;IPI00927206;IPI00925248;IPI00925800;IPI00924861	IPI00005160;IPI00737530;IPI00927418	6;5;4;2;2;2;2;2;2;1;1	6;5;4;2;2;2;2;2;2;1;1	6;5;4;2;2;2;2;2;2;1;1	Actin-related protein 2/3 complex subunit 1B;Arp2/3 complex 41 kDa subunit;p41-ARC;Actin related protein 2/3 complex, subunit 1B, 41kDa;Actin related protein 2/3 complex, subunit 1B, 41kDa, isoform CRA_a;cDNA, FLJ95695, Homo sapiens actin related protein 2/3 complex, subunit 1B, 41kDa(ARPC1B), mRNA	ARC41;ARPC1B;hCG_19475;tcag7.662	Actin-related protein 2/3 complex subunit 1B;similar to actin related protein 2/3 complex subunit 1B;Putative uncharacterized protein ARPC1B	O15143;A4D275;C9J0Z8	11	6	6	6	3	3	3	3	3	3	2	3	3	3	3	3	3	3	2	3	3	3	3	3	3	3	2	3	18.8	18.8	18.8	40.949	372	4
109	722;944;993;1350;2671;3380;3467;4955;5322;5443	741;968;1019;1386;2728;3480;3588;5102;5480;5602	4640;4641;4642;4643;4644;4645;4646;4647;4648;4649;4650;4651;4652;4653;5947;5948;5949;5950;5951;5952;5953;5954;5955;5956;5957;5958;5959;5960;5961;5962;6263;6264;6265;8421;8422;8423;8424;8425;8426;8427;8428;8429;16496;16497;16498;16499;16500;16501;16502;16503;20962;20963;20964;20965;20966;20967;20968;20969;20970;21486;21487;21488;21489;21490;30014;30015;30016;30017;30018;30019;30020;30021;30022;323…	8271;8272;8273;8274;8275;8276;8277;8278;8279;8280;8281;8282;8283;8284;8285;8286;10710;10711;10712;10713;10714;10715;10716;10717;10718;10719;10720;10721;10722;10723;10724;10725;10726;10727;11433;11434;11435;15237;15238;15239;15240;15241;15242;15243;15244;15245;15246;15247;15248;15249;31145;31146;31147;31148;31149;31150;31151;31152;31153;31154;31155;31156;31157;38908;38909;38910;38911;38912;38913;3…			IPI00005161;IPI00000477;IPI00925920;IPI00926315;IPI00925705;IPI00927156	IPI00005161;IPI00000477	10;7;3;3;2;1	10;7;3;3;2;1	10;7;3;3;2;1	Actin-related protein 2/3 complex subunit 2;Arp2/3 complex 34 kDa subunit;Actin related protein 2/3 complex, subunit 2, 34kDa, isoform CRA_a;cDNA FLJ76076, highly similar to Homo sapiens actin related protein 2/3 complex, subunit 2, 34kDa (ARPC2), transcript variant 2, mRNA;Putative uncharacterized protein ARPC2;PNAS-139	ARC34;ARPC2;PRO2446;hCG_16304	Actin-related protein 2/3 complex subunit 2;PNAS-139	O15144;Q53R19;Q9BXV5	6	10	10	10	8	7	8	7	9	9	7	8	8	7	8	7	9	9	7	8	8	7	8	7	9	9	7	8	38.3	38.3	38.3	34.333	300	9
110	628;1010;1402;2704;3732;4940;5372	646;1037;1442;2762;3862;5087;5530	4063;4064;4065;4066;4067;4068;4069;4070;4071;4072;6457;6458;6459;6460;6461;6462;6463;6464;6465;6466;8750;8751;8752;8753;8754;8755;8756;8757;16667;16668;16669;16670;16671;16672;16673;16674;16675;16676;23032;29929;29930;29931;29932;29933;29934;29935;29936;29937;32612;32613	7190;7191;7192;7193;7194;7195;7196;7197;7198;7199;7200;11896;11897;11898;11899;11900;11901;11902;11903;11904;11905;11906;11907;11908;11909;11910;11911;11912;11913;11914;11915;11916;11917;11918;11919;11920;11921;11922;11923;11924;11925;11926;11927;15913;15914;15915;15916;15917;15918;15919;15920;15921;15922;31503;31504;31505;31506;31507;31508;31509;31510;31511;31512;31513;31514;31515;31516;31517;31…			IPI00871870;IPI00005162;IPI00911088;IPI00796102;IPI00794982;IPI00797967	IPI00871870;IPI00005162;IPI00911088	7;7;5;3;3;2	7;7;5;3;3;2	7;7;5;3;3;2	Actin-related protein 2/3 complex subunit 3;Arp2/3 complex 21 kDa subunit;cDNA, FLJ92050, highly similar to Homo sapiens actin related protein 2/3 complex, subunit 3, 21kDa (ARPC3), mRNA;Actin related protein 2/3 complex;cDNA FLJ51245, highly similar to Actin-related protein 2/3 complex subunit 3	ARC21;ARPC3	Putative uncharacterized protein ARPC3 (Fragment);Actin-related protein 2/3 complex subunit 3;cDNA FLJ51245, highly similar to Actin-related protein 2/3 complex subunit 3	A8MYY8;O15145;B2R4D5;Q2LE71;B4DM63	6	7	7	7	6	6	5	4	5	5	4	4	6	6	5	4	5	5	4	4	6	6	5	4	5	5	4	4	49.4	49.4	49.4	20.528	178	6
111	2730;2749;5094;5124;5346	2789;2808;5246;5276;5504	16812;16813;16814;16815;16816;16817;16818;16819;16820;16911;16912;16913;16914;16915;16916;16917;16918;30914;30915;30916;30917;30918;30919;30920;31109;32489;32490	31820;31821;31822;31823;31824;31825;31826;31827;31828;32014;32015;32016;32017;32018;32019;32020;32021;32022;32023;32024;56455;56456;56457;56458;56459;56460;56461;56825;59496;59497			IPI00005198;IPI00641665;IPI00643578	IPI00005198	5;2;1	5;2;1	5;2;1	Interleukin enhancer-binding factor 2;Nuclear factor of activated T-cells 45 kDa;cDNA FLJ51660, highly similar to Interleukin enhancer-binding factor 2;Interleukin enhancer binding factor 2 variant	ILF2;NF45;PRO3063	Interleukin enhancer-binding factor 2	Q12905;B4DY09;Q53FG3	3	5	5	5	3	3	1	2	3	4	2	3	3	3	1	2	3	4	2	3	3	3	1	2	3	4	2	3	16.2	16.2	16.2	43.062	390	3
112	1985	2034	12212;12213;12214;12215;12216;12217;12218;12219	21826;21827;21828;21829;21830;21831;21832;21833;21834			IPI00005202	IPI00005202	1	1	1	Membrane-associated progesterone receptor component 2;Progesterone membrane-binding protein;Steroid receptor protein DG6	DG6;PGRMC2;PMBP	Membrane-associated progesterone receptor component 2	O15173	1	1	1	1	1	1	1	1	1	1	0	1	1	1	1	1	1	1	0	1	1	1	1	1	1	1	0	1	7.7	7.7	7.7	26.17	247	1
113	4030	4163	24465;24466	44734;44735			IPI00005490	IPI00005490	1	1	1	Coat protein GPP34;Golgi phosphoprotein 3;Mitochondrial DNA absence factor;cDNA FLJ32982 fis, clone THYMU1000002, highly similar to Golgi phosphoprotein 3;cDNA FLJ46665 fis, clone TRACH3007277, highly similar to Golgi phosphoprotein 3;cDNA FLJ90596 fis, clone PLACE1001229, highly similar to Golgi phosphoprotein 3;cDNA FLJ35285 fis, clone PROST2008079, highly similar to Golgi phosphoprotein 3;cDNA…	GOLPH3;GPP34	Golgi phosphoprotein 3	Q9H4A6;B3KQ71;B3KQJ9;B3KS18;B4DDX1;B4DWL6	1	1	1	1	0	1	1	0	0	0	0	0	0	1	1	0	0	0	0	0	0	1	1	0	0	0	0	0	5	5	5	33.81	298
114	3712	3842	22902;22903;22904;22905	42196;42197;42198;42199			IPI00005537	IPI00005537	1	1	1	39S ribosomal protein L12, mitochondrial;5c5-2;cDNA FLJ60124, highly similar to Mitochondrial dicarboxylate carrier;Mitochondrial ribosomal protein L7/L12	MRPL12;RPML12;MRPL7/L12	cDNA FLJ60124, highly similar to Mitochondrial dicarboxylate carrier	P52815;B4DLN1;Q96Q74	1	1	1	1	1	0	0	0	1	1	0	0	1	0	0	0	1	1	0	0	1	0	0	0	1	1	0	0	2.7	2.7	2.7	48.099	442	1
115	190;3616;3974	194;3742;4107	1225;1226;1227;1228;1229;1230;1231;1232;1233;22306;22307;22308;22309;22310;22311;22312;24221	1749;1750;1751;1752;1753;1754;1755;1756;1757;41275;41276;41277;41278;41279;41280;41281;44331			IPI00005613;IPI00619914;IPI00871981;IPI00872091;IPI00457142;IPI00943738;IPI00102851;IPI00619942;IPI00946935	IPI00005613;IPI00619914;IPI00871981;IPI00872091	3;2;2;2;1;1;1;1;1	3;2;2;2;1;1;1;1;1	3;2;2;2;1;1;1;1;1	Splicing factor U2AF 35 kDa subunit;U2 auxiliary factor 35 kDa subunit;U2 snRNP auxiliary factor small subunit;U2 small nuclear RNA auxillary factor 1 isoform a;U2 small nuclear RNA auxiliary factor 1;Putative uncharacterized protein DKFZp313J1712;U2(RNU2) small nuclear RNA auxiliary factor 1, isoform CRA_b;Splicing factor U2AF 26 kDa subunit;U2 auxiliary factor 26;U2 small nuclear RNA auxiliary …	U2AF1;U2AF35;U2AFBP;DKFZp313J1712;hCG_401287;U2AF1L3;U2AF1L4;U2AF1-RS3	Splicing factor U2AF 35 kDa subunit;U2 small nuclear RNA auxillary factor 1 isoform b;Isoform 1 of Splicing factor U2AF 26 kDa subunit;Isoform 3 of Splicing factor U2AF 26 kDa subunit	Q01081;B5BU08;Q7Z780;Q69YM7;Q701P4;Q8WU68-1;Q8WU68;Q8WU68-3	9	3	3	3	2	2	2	1	3	1	2	1	2	2	2	1	3	1	2	1	2	2	2	1	3	1	2	1	14.2	14.2	14.2	27.872	240	2
116	838;1308;1505;1515;1624;2257;2439;2690;2850;3084;3209;3214;3216;3388;4195;4420;4674;4685;4840;5025;5044	857;1344;1548;1559;1669;2309;2495;2747;2915;3155;3281;3286;3288;3490;4337;4563;4819;4830;4987;5174;5194	5326;5327;5328;5329;5330;8175;9359;9360;9426;10091;10092;10093;10094;10095;13912;15012;16583;17600;17601;17602;17603;17604;17605;17606;19150;19886;19887;19888;19889;19890;19891;19892;19893;19894;19907;19908;19909;19910;19911;19912;19913;19914;19915;19916;19927;21027;25423;25424;26839;26840;26841;26842;28439;28440;28441;28442;28489;28490;28491;28492;28493;28494;28495;28496;28497;29349;29350;29351;…	9373;9374;9375;9376;9377;14723;16773;16774;16877;17885;17886;17887;17888;17889;26016;28109;31365;33415;33416;33417;33418;33419;33420;33421;33422;36059;37103;37104;37105;37106;37107;37108;37109;37110;37111;37124;37125;37126;37127;37128;37129;37130;37131;37132;37133;37134;37135;37136;37165;39039;46071;46072;46073;46074;48812;48813;48814;48815;51615;51616;51617;51618;51690;51691;51692;51693;51694;51…			IPI00005614;IPI00328230;IPI00333015;IPI00012645;IPI00218207;IPI00941774	IPI00005614;IPI00328230;IPI00333015	21;18;18;1;1;1	21;18;18;1;1;1	20;17;17;0;0;0	Beta-II spectrin;Fodrin beta chain;Spectrin beta chain, brain 1;Spectrin, non-erythroid beta chain 1;Spectrin beta non-erythrocytic 1;Spectrin, beta, non-erythrocytic 1, isoform CRA_d;cDNA FLJ55845, highly similar to Spectrin beta chain, brain 1;Spectrin, beta, non-erythrocytic 1, isoform CRA_c;Putative uncharacterized protein SPTBN1;Beta II spectrin-short isoform	SPTB2;SPTBN1;hCG_17370	Isoform Long of Spectrin beta chain, brain 1;Isoform Short of Spectrin beta chain, brain 1;Isoform 2 of Spectrin beta chain, brain 1	Q01082-1;Q01082;B2ZZ89;B4DIF8;Q01082-2;Q53RC4;Q01082-3;B2RP63;Q8WYB3	6	21	21	20	10	9	9	5	5	11	6	7	10	9	9	5	5	11	6	7	9	8	9	5	5	11	6	7	11.5	11.5	11.1	274.61	2364	10
117	1320;3698;4506;5527	1356;3827;4649;5687	8237;8238;8239;8240;8241;8242;8243;8244;8245;8246;22844;27369;27370;33582;33583;33584;33585;33586;33587;33588;33589;33590	14805;14806;14807;14808;14809;14810;14811;14812;14813;14814;14815;14816;14817;14818;14819;42118;49572;49573;61479;61480;61481;61482;61483;61484;61485;61486;61487;61488;61489;61490;61491;61492			IPI00218187;IPI00005705;IPI00218236;IPI00894274;IPI00930380;IPI00892668;IPI00894333;IPI00894160	IPI00218187;IPI00005705;IPI00218236;IPI00894274;IPI00930380;IPI00892668;IPI00894333	4;4;3;3;3;2;2;1	1;1;0;0;0;0;0;0	1;1;0;0;0;0;0;0	Protein phosphatase 1C catalytic subunit;Serine/threonine-protein phosphatase PP1-gamma catalytic subunit;cDNA FLJ60729, highly similar to Serine/threonine-protein phosphatase PP1-gammacatalytic subunit (EC 3.1.3.16);Serine/threonine-protein phosphatase;Serine/threonine-protein phosphatase PP1-beta catalytic subunit;Protein phosphatase 1, catalytic subunit, alpha	PPP1CC;PPP1CB;PPP1CA	Isoform Gamma-2 of Serine/threonine-protein phosphatase PP1-gamma catalytic subunit;Isoform Gamma-1 of Serine/threonine-protein phosphatase PP1-gamma catalytic subunit;Serine/threonine-protein phosphatase PP1-beta catalytic subunit;Serine/threonine protein	P36873-2;P36873;P36873-1;B4DNE3;Q9UPN1;P62140;B4DJ75;B7ZB67;B4E163;C4TNW5;C9JP48;C9J9S3	8	4	1	1	3	2	2	2	2	2	2	2	0	0	0	0	0	0	0	0	0	0	0	0	0	0	0	0	16	3	3	38.518	337
118	1217;2717;2973;3362;4607	1250;2775;3041;3456;4752	7671;7672;7673;7674;7675;7676;7677;7678;16727;16728;16729;16730;16731;16732;16733;16734;16735;16736;16737;18391;18392;18393;18394;18395;18396;18397;18398;18399;18400;18401;18402;18403;18404;18405;18406;18407;18408;18409;18410;18411;20856;28040	13892;13893;13894;13895;13896;13897;13898;13899;13900;13901;13902;31655;31656;31657;31658;31659;31660;31661;31662;31663;31664;31665;31666;31667;31668;31669;31670;31671;31672;31673;31674;31675;31676;34786;34787;34788;34789;34790;34791;34792;34793;34794;34795;34796;34797;34798;34799;34800;34801;34802;34803;34804;34805;34806;34807;34808;34809;34810;34811;34812;34813;34814;38753;50894			IPI00005719;IPI00937805;IPI00374519;IPI00917079;IPI00922662;IPI00334174;IPI00185217	IPI00005719;IPI00937805;IPI00374519;IPI00917079;IPI00922662;IPI00334174;IPI00185217	5;5;4;4;3;3;3	1;1;0;1;1;1;1	1;1;0;1;1;1;1	Ras-related protein Rab-1A;YPT1-related protein;cDNA, FLJ96558, Homo sapiens RAB1A, member RAS oncogene family (RAB1A), mRNA;RAB1A protein;RAB1A, member RAS oncogene family;RAB1A, member RAS oncogene family, isoform CRA_b;Putative Ras-related protein Rab-1C;cDNA FLJ57768, highly similar to Ras-related protein Rab-1A;GTP binding protein Rab1a	RAB1;RAB1A;hCG_22592;RAB1C	Isoform 1 of Ras-related protein Rab-1A;23 kDa protein;Putative Ras-related protein Rab-1C;19 kDa protein;cDNA FLJ57768, highly similar to Ras-related protein Rab-1A;Isoform 2 of Ras-related protein Rab-1A;Isoform 3 of Ras-related protein Rab-1A	P62820-1;P62820;Q5U0I6;Q92928;B7Z8M7;P62820-2;Q96RD8;P62820-3	7	5	1	1	4	3	3	3	3	3	3	3	0	0	0	0	1	0	0	0	0	0	0	0	1	0	0	0	28.3	5.9	5.9	22.677	205
119	2895;5469	2960;5628	17868;17869;17870;17871;17872;17873;17874;17875;17876;17877;17878;17879;17880;17881;17882;17883;17884;17885;17886;17887;33184;33185;33186;33187;33188;33189;33190;33191;33192;33193;33194;33195;33196	33901;33902;33903;33904;33905;33906;33907;33908;33909;33910;33911;33912;33913;33914;33915;33916;33917;33918;33919;33920;33921;33922;33923;33924;33925;33926;33927;33928;33929;33930;33931;33932;33933;33934;33935;33936;33937;33938;33939;33940;33941;33942;33943;33944;33945;33946;33947;33948;33949;33950;33951;33952;33953;33954;33955;33956;33957;33958;33959;33960;33961;33962;33963;33964;33965;33966;607…			IPI00005721;IPI00021827	IPI00005721;IPI00021827	2;2	2;2	2;2	Defensin, alpha 1;HNP-1;HNP-2;HP 1-56;Neutrophil defensin 1;Neutrophil defensin 2;Defensin, alpha 1, myeloid-related sequence;Defensin, alpha 1, preproprotein;Novel protein, similar to DEFA1;Defensin, alpha 3;HNP-3;HP 3-56;Neutrophil defensin 3;Defensin, alpha 3, neutrophil-specific	DEF1;DEFA1;DEFA2;MRS;Em:AF200455.10;Em:AF200455.12;Em:AF200455.14;DEF3;DEFA3	Neutrophil defensin 1;Neutrophil defensin 3	P59665;Q6EZF6;P59666;Q6EZE9	2	2	2	2	2	2	2	2	2	2	2	2	2	2	2	2	2	2	2	2	2	2	2	2	2	2	2	2	19.1	19.1	19.1	10.201	94	2
120	2100	2150	12908;12909;12910;12911;12912;12913;12914;12915	23529;23530;23531;23532;23533;23534;23535;23536			IPI00005737;IPI00922295;IPI00399142;IPI00641719;IPI00922900	IPI00005737;IPI00922295;IPI00399142;IPI00641719;IPI00922900	1;1;1;1;1	1;1;1;1;1	1;1;1;1;1	Surfeit locus protein 4;cDNA FLJ50444, highly similar to Surfeit locus protein 4;cDNA FLJ61766, highly similar to Surfeit locus protein 4;cDNA, FLJ79379, highly similar to Surfeit locus protein 4;Surfeit 4, isoform CRA_b;cDNA FLJ50722, highly similar to Surfeit locus protein 4;cDNA FLJ53587, highly similar to Surfeit locus protein 4;cDNA FLJ53092, moderately similar to Surfeit locus protein 4;Sur…	SURF4;SURF-4;hCG_28148;RP11-244N20.4-002;RP11-244N20.4-004	Isoform 1 of Surfeit locus protein 4;cDNA FLJ53092, moderately similar to Surfeit locus protein 4;Surfeit 4;Surfeit 4;Surfeit 4, isoform CRA_c	O15260-1;O15260;B7Z1G8;B7Z7A8;B7Z8F3;B7Z605;Q5T8U7;O15260-2;Q5T8U5;B7Z6A4	5	1	1	1	1	1	1	0	1	1	0	1	1	1	1	0	1	1	0	1	1	1	1	0	1	1	0	1	6.7	6.7	6.7	30.394	269	1
121	2597	2654	16025	30333			IPI00005777;IPI00925843	IPI00005777;IPI00925843	1;1	1;1	1;1	Chromosome 3p kinase;MAP kinase-activated protein kinase 3;cDNA FLJ78027, highly similar to Homo sapiens mitogen-activated protein kinase-activated protein kinase 3, mRNA;cDNA, FLJ94129, highly similar to Homo sapiens mitogen-activated protein kinase-activated protein kinase 3 (MAPKAPK3), mRNA;Mitogen-activated protein kinase-activated protein kinase 3;Putative uncharacterized protein MAPKAPK3	MAPKAPK3	MAP kinase-activated protein kinase 3;Putative uncharacterized protein MAPKAPK3	Q16644;A8K4K4;B2R8Z2;B5BU67;B5BUJ8;C9J8E1	2	1	1	1	0	1	0	0	0	0	0	0	0	1	0	0	0	0	0	0	0	1	0	0	0	0	0	0	5	5	5	42.987	382
122	1355;4693	1392;4838	8464;8465;8466;28521;28522;28523;28524;28525	15292;15293;15294;15295;51728;51729;51730;51731;51732;51733			IPI00005792;IPI00414963	IPI00005792;IPI00414963	2;2	2;2	2;2	Nuclear poly(A)-binding protein 1;Poly(A)-binding protein II;Polyadenylate-binding nuclear protein 1;Polyadenylate-binding protein 2;cDNA FLJ57714, highly similar to Poly(A)-binding protein 2	PAB2;PABP2;PABPN1	Isoform 1 of Polyadenylate-binding protein 2;Isoform 2 of Polyadenylate-binding protein 2	Q86U42-1;Q86U42;Q86U42-2;B4DEH8	2	2	2	2	2	1	2	0	1	0	0	1	2	1	2	0	1	0	0	1	2	1	2	0	1	0	0	1	6.2	6.2	6.2	32.749	306	2
123	941;1203;1881;2016;2444;3191;3815;3876;4036;5063;5425;5534	964;1236;1930;2065;2500;3263;3945;4007;4169;5214;5584;5695	5931;5932;5933;5934;5935;5936;5937;5938;5939;5940;7618;7619;7620;11537;11538;11539;11540;11541;11542;11543;12393;12394;12395;12396;15041;15042;19764;19765;19766;19767;19768;19769;19770;19771;19772;19773;19774;19775;19776;23446;23447;23448;23449;23450;23451;23781;23782;24499;24500;24501;24502;24503;24504;24505;24506;24507;30748;30749;32924;33661;33662;33663;33664;33665;33666;33667;33668;33669;3367…	10647;10648;10649;10650;10651;10652;10653;10654;10655;10656;10657;10658;10659;10660;10661;10662;10663;10664;10665;10666;10667;10668;10669;10670;10671;10672;10673;10674;10675;10676;10677;10678;10679;10680;10681;10682;10683;10684;10685;10686;10687;10688;10689;10690;10691;10692;10693;10694;10695;10696;10697;10698;10699;10700;10701;10702;10703;13824;13825;13826;13827;20846;20847;20848;20849;20850;208…			IPI00005809	IPI00005809	12	12	12	Cavin-2;Phosphatidylserine-binding protein;PS-p68;Serum deprivation-response protein;cDNA FLJ78516	SDPR	Serum deprivation-response protein	O95810;A8K2W3	1	12	12	12	9	8	7	5	6	8	5	5	9	8	7	5	6	8	5	5	9	8	7	5	6	8	5	5	38.1	38.1	38.1	47.173	425	10
124	1040;1139;1240;1459;1705;1781;2678;2721	1068;1170;1273;1500;1751;1827;2735;2779	6582;6583;6584;6585;6586;6587;6588;6589;6590;6591;6592;6593;6594;7201;7202;7203;7204;7205;7206;7207;7208;7209;7210;7211;7212;7213;7214;7215;7216;7217;7218;7219;7766;7767;7768;9081;10532;10954;10955;10956;10957;10958;10959;10960;10961;10962;10963;16532;16533;16534;16535;16745;16746;16747;16748;16749;16750;16751;16752	12072;12073;12074;12075;12076;12077;12078;12079;12080;12081;12082;12083;12084;12085;12086;12087;12088;12089;12090;12091;12092;12093;12094;12095;12096;12097;12098;12099;12100;12101;12102;12103;12104;12105;12106;13119;13120;13121;13122;13123;13124;13125;13126;13127;13128;13129;13130;13131;13132;13133;13134;13135;13136;13137;13138;13139;13140;13141;13142;13143;13144;13145;13146;14029;14030;14031;140…			IPI00005969;IPI00873484	IPI00005969;IPI00873484	8;8	8;8	7;7	CapZ alpha-1;F-actin-capping protein subunit alpha-1;cDNA FLJ75422, highly similar to Homo sapiens capping protein (actin filament) muscle Z-line, alpha 1, mRNA	CAPZA1	F-actin-capping protein subunit alpha-1;Putative uncharacterized protein CAPZA1 (Fragment)	P52907;A8K0T9;A8MV55	2	8	8	7	5	6	4	4	6	4	3	5	5	6	4	4	6	4	3	5	4	5	3	3	5	3	3	4	44.4	44.4	40.9	32.922	286	5
125	680;4970	698;5117	4302;4303;4304;4305;4306;4307;4308;4309;4310;30139;30140;30141;30142;30143;30144	7560;7561;7562;7563;7564;7565;7566;7567;7568;7569;7570;54760;54761;54762;54763;54764;54765			IPI00005978;IPI00796848;IPI00385786;IPI00477842;IPI00856075;IPI00894320;IPI00746575;IPI00902967	IPI00005978;IPI00796848;IPI00385786;IPI00477842;IPI00856075;IPI00894320;IPI00746575;IPI00902967	2;2;2;1;1;1;1;1	2;2;2;1;1;1;1;1	2;2;2;1;1;1;1;1	Protein PR264;Splicing component, 35 kDa;Splicing factor SC35;Splicing factor, arginine/serine-rich 2;cDNA FLJ40890 fis, clone UTERU2001024, highly similar to SPLICING FACTOR, ARGININE/SERINE-RICH 2;Splicing factor, arginine/serine-rich 2, isoform CRA_d;Splicing factor, arginine/serine-rich 2 variant;cDNA FLJ52570, highly similar to Splicing factor, arginine/serine-rich 2;Splicing factor, arginin…	SFRS2;hCG_27842;SFRS2B;SRP46	Splicing factor, arginine/serine-rich 2;cDNA FLJ52570, highly similar to Splicing factor, arginine/serine-rich 2;cDNA FLJ35170 fis, clone PLACE6012942, highly similar to SPLICING FACTOR, ARGININE/SERINE-RICH 2;Isoform 1 of Splicing factor, arginine/serine-	Q01130;B3KUY1;B3KWD5;Q53FN0;B4DN89;B3KVY2;Q8NAK9;Q9BRL6-1;Q9BRL6;Q9BRL6-2;C9JTN8;A8MVW9;B3KUF7;Q6NXQ0;Q8N220;B3KX15	8	2	2	2	1	2	2	1	2	2	1	2	1	2	2	1	2	2	1	2	1	2	2	1	2	2	1	2	11.3	11.3	11.3	25.476	221	1
126	523;1085;4469	538;1114;4612	3360;3361;3362;3363;3364;3365;6855;6856;6857;6858;6859;6860;6861;6862;27120	5760;5761;5762;5763;5764;5765;12476;12477;12478;12479;12480;12481;12482;12483;12484;12485;12486;12487;12488;49211			IPI00006025;IPI00790281;IPI00791478;IPI00792661;IPI00719256;IPI00383381;IPI00793338	IPI00006025;IPI00790281;IPI00791478;IPI00792661	3;2;2;2;1;1;1	3;2;2;2;1;1;1	3;2;2;2;1;1;1	Squamous cell carcinoma antigen recognized by T-cells 3;Tat-interacting protein of 110 kDa;cDNA FLJ51951, highly similar to Squamous cell carcinoma antigen recognized by T-cells 3;cDNA FLJ50292, highly similar to Squamous cell carcinoma antigen recognized byT-cells 3;SART3 protein;cDNA FLJ51777, highly similar to Squamous cell carcinoma antigen recognized byT-cells 3	KIAA0156;SART3;TIP110	Isoform 1 of Squamous cell carcinoma antigen recognized by T-cells 3;cDNA FLJ51777, highly similar to Squamous cell carcinoma antigen recognized byT-cells 3;14 kDa protein;7 kDa protein	Q15020-1;Q15020;B4DRG9;B4DYA2;B7ZKM0;B4E3R6	7	3	3	3	2	1	0	0	2	2	2	2	2	1	0	0	2	2	2	2	2	1	0	0	2	2	2	2	4.3	4.3	4.3	109.93	963	2
127	4320;4541	4463;4685	26156;26157;26158;27599;27600;27601;27602;27603;27604;27605;27606	47304;47305;47306;50007;50008;50009;50010;50011;50012;50013;50014			IPI00006079;IPI00413671;IPI00413672;IPI00886854;IPI00886987;IPI00413673	IPI00006079;IPI00413671;IPI00413672;IPI00886854;IPI00886987;IPI00413673	2;2;2;2;2;2	2;2;2;2;2;2	2;2;2;2;2;2	Bcl-2-associated transcription factor 1;BCLAF1 protein;cDNA, FLJ79533, highly similar to Bcl-2-associated transcription factor 1	BCLAF1;BTF;KIAA0164	Isoform 1 of Bcl-2-associated transcription factor 1;Isoform 2 of Bcl-2-associated transcription factor 1;Isoform 3 of Bcl-2-associated transcription factor 1;similar to BCL2-associated transcription factor 1 isoform 2;similar to BCL2-associated transcript	Q9NYF8-1;Q9NYF8;Q6DCA8;Q9NYF8-2;Q9NYF8-3;Q9NYF8-4;B0AZU3	6	2	2	2	1	1	0	0	2	2	1	2	1	1	0	0	2	2	1	2	1	1	0	0	2	2	1	2	2.5	2.5	2.5	106.12	920	1
128	631;3868;4132	649;3999;4272	4084;4085;4086;23763;25082;25083	7218;7219;7220;43642;45586;45587			IPI00006167;IPI00746326	IPI00006167	3;1	3;1	3;1	Protein phosphatase 1C;Protein phosphatase 1G;Protein phosphatase 2C isoform gamma;Protein phosphatase magnesium-dependent 1 gamma;cDNA, FLJ92810, highly similar to Homo sapiens protein phosphatase 1G (formerly 2C), magnesium-dependent, gamma isoform (PPM1G), mRNA;cDNA FLJ45688 fis, clone FCBBF3021191, highly similar to Protein phosphatase 2C isoform gamma (EC 3.1.3.16);cDNA FLJ57252, highly simi…	PPM1C;PPM1G;hCG_21229	Protein phosphatase 1G	O15355;B2R665;B3KXL8;B4DDC8;Q6IAU5;Q96IN7	2	3	3	3	0	0	0	0	3	1	1	1	0	0	0	0	3	1	1	1	0	0	0	0	3	1	1	1	8.6	8.6	8.6	59.271	546
129	599;985	616;1010	3860;3861;3862;3863;3864;6214;6215;6216;6217;6218;6219;6220;6221	6907;6908;6909;6910;6911;11088;11089;11090;11091;11092;11093;11094;11095;11096			IPI00872028;IPI00292771;IPI00006196;IPI00030136	IPI00872028;IPI00292771;IPI00006196;IPI00030136	2;2;2;1	2;2;2;1	2;2;2;1	NUMA1 variant protein;Nuclear mitotic apparatus protein 1;SP-H antigen;cDNA FLJ76708, highly similar to Homo sapiens nuclear mitotic apparatus protein 1 (NUMA1), mRNA;NUMA1 protein;Nuclear mitotic apparatus protein 1 variant;Putative uncharacterized protein;Nuclear mitotic apparatus protein;Nuclear mitotic apparatus protein 1, isoform CRA_e	NUMA1 variant protein;NUMA;NUMA1;NuMA;hCG_2017131	NUMA1 variant protein (Fragment);Isoform 1 of Nuclear mitotic apparatus protein 1;Isoform 2 of Nuclear mitotic apparatus protein 1;Nuclear mitotic apparatus protein 1, isoform CRA_e	Q4LE64;Q14980-1;Q14980;Q14980-2;A8K394;Q3SYK8;Q59HB8;Q7Z757;Q96HN5;Q9UPG3;Q86XH4;Q9BTE9;Q9UNL7	4	2	2	2	1	1	2	0	1	2	2	2	1	1	2	0	1	2	2	2	1	1	2	0	1	2	2	2	1.3	1.3	1.3	238.86	2121	1
130	230;293;399;991;1235;1299;2241;2345;3495;4012;4047;4628	235;300;413;1016;1268;1334;2293;2401;3616;4145;4183;4773	1483;1484;1485;1486;1487;1488;1917;2596;6232;6233;7742;7743;7744;7745;7746;7747;8118;13816;14512;14513;14514;14515;14516;14517;14518;14519;14520;14521;14522;21637;24381;24595;24596;24597;24598;28152	2273;2274;2275;2276;2277;2278;2989;4424;11116;11117;13981;13982;13983;13984;13985;13986;13987;14637;25816;27288;27289;27290;27291;27292;27293;27294;27295;27296;27297;27298;27299;40004;44555;44937;44938;44939;44940;44941;51166			IPI00785113;IPI00006207;IPI00382733;IPI00914853;IPI00386687;IPI00852682;IPI00925387;IPI00853016;IPI00743906	IPI00785113;IPI00006207;IPI00382733	12;12;12;4;3;3;1;1;1	12;12;12;4;3;3;1;1;1	11;11;11;3;2;2;0;1;1	GC-binding factor 2;Leucine-rich repeat flightless-interacting protein 1;TAR RNA-interacting protein;LRRFIP1 protein	GCF2;LRRFIP1;TRIP	Isoform 1 of Leucine-rich repeat flightless-interacting protein 1;Isoform 2 of Leucine-rich repeat flightless-interacting protein 1;Isoform 3 of Leucine-rich repeat flightless-interacting protein 1	Q32MZ4-1;Q32MZ4;Q32MZ4-2;Q32MZ4-3;Q05D04	9	12	12	11	4	4	3	2	4	5	1	3	4	4	3	2	4	5	1	3	4	3	3	2	4	5	1	3	18.3	18.3	16.8	89.252	808	4
131	4301;4682;4776	4444;4827;4921	26047;26048;26049;26050;28475;28476;28477;28478;28934;28935;28936	47148;47149;47150;47151;51674;51675;51676;51677;51678;52328;52329;52330			IPI00006379;IPI00924866	IPI00006379	3;1	3;1	3;1	Nucleolar protein 5;Nucleolar protein 58;cDNA FLJ13913 fis, clone Y79AA1000231, highly similar to Nucleolar protein NOP5;cDNA FLJ56668, highly similar to Nucleolar protein NOP5	HSPC120;NOL5;NOP5;NOP58	Nucleolar protein 58	Q9Y2X3;B3KN82;B4DUY3	2	3	3	3	2	0	2	1	1	2	2	1	2	0	2	1	1	2	2	1	2	0	2	1	1	2	2	1	7.2	7.2	7.2	59.578	529	2
132	845;2469;4174	864;2525;4316	5375;15169;25307;25308;25309;25310;25311	9444;28389;45901;45902;45903;45904;45905			IPI00006451;IPI00936987;IPI00787942;IPI00938290;IPI00748065	IPI00006451;IPI00936987;IPI00787942;IPI00938290	3;3;3;2;1	3;3;3;2;1	3;3;3;2;1	N-ethylmaleimide-sensitive fusion protein;Vesicle-fusing ATPase;Vesicular-fusion protein NSF;cDNA FLJ59316, highly similar to Vesicle-fusing ATPase (EC 3.6.4.6);cDNA FLJ54349, highly similar to Vesicle-fusing ATPase (EC 3.6.4.6);cDNA FLJ54615, highly similar to Vesicle-fusing ATPase (EC 3.6.4.6);cDNA FLJ54381, highly similar to Vesicle-fusing ATPase (EC 3.6.4.6);cDNA FLJ58682, highly similar to V…	NSF	Vesicle-fusing ATPase;cDNA FLJ58682, highly similar to Vesicle-fusing ATPase;similar to N-ethylmaleimide-sensitive factor;similar to N-ethylmaleimide-sensitive factor	P46459;B4DFA2;B4DGR3;B4DH19;B4DSK5;B7Z5J7;B7Z9U2;Q96D47;Q9H3V6;C9JF89	5	3	3	3	1	1	1	0	1	1	1	1	1	1	1	0	1	1	1	1	1	1	1	0	1	1	1	1	4.3	4.3	4.3	82.593	744	1
133	579;2870;3155;4259;4872	595;2935;3227;4402;5019	3722;3723;17733;17734;17735;19546;19547;19548;25802;25803;29529;29530;29531	6607;6608;6609;33694;33695;33696;33697;33698;36608;36609;36610;46759;46760;53712;53713;53714			IPI00646182;IPI00006482;IPI00414005;IPI00788782;IPI00302840;IPI00218919;IPI00003021;IPI00640401;IPI00911028;IPI00744194	IPI00646182;IPI00006482;IPI00414005	5;5;4;2;2;1;1;1;1;1	5;5;4;2;2;1;1;1;1;1	5;5;4;2;2;1;1;1;1;1	cDNA FLJ55427, highly similar to Sodium/potassium-transporting ATPase alpha-1 chain (EC 3.6.3.9);cDNA FLJ60077, highly similar to Sodium/potassium-transporting ATPase alpha-1 chain (EC 3.6.3.9);Sodium pump subunit alpha-1;Sodium/potassium-transporting ATPase subunit alpha-1;cDNA FLJ53830, highly similar to Sodium/potassium-transporting ATPase alpha-1 chain (EC 3.6.3.9);ATPase, Na+/K+ transporting…	ATP1A1;hCG_37943;RP4-655J12.1-002	Na+/K+ -ATPase alpha 1 subunit isoform c;Isoform Long of Sodium/potassium-transporting ATPase subunit alpha-1;Isoform Short of Sodium/potassium-transporting ATPase subunit alpha-1	B7Z2T5;B7Z3V1;P05023-1;P05023;P05023-2;B7Z1N5;B7Z3U6;Q5TC01	10	5	5	5	0	0	0	1	3	4	2	1	0	0	0	1	3	4	2	1	0	0	0	1	3	4	2	1	6.3	6.3	6.3	113	1023
134	364;592;1375;1521;1734;1843;2318;2519;2836;3004;3079;3656;4836;5510	374;608;609;1413;1566;1780;1890;2372;2373;2575;2898;3072;3149;3783;4983;5669	2357;2358;2359;2360;2361;2362;2363;2364;2365;2366;3794;3795;3796;3797;3798;3799;3800;3801;3802;3803;3804;3805;8626;9480;9481;9482;9483;9484;9485;9486;9487;9488;9489;10685;10686;10687;10688;10689;10690;10691;10692;10693;10694;10695;10696;10697;10698;10699;10700;10701;10702;11330;11331;11332;11333;11334;11335;11336;11337;14352;14353;14354;14355;14356;14357;14358;14359;14360;14361;15477;15478;15479;…	3934;3935;3936;3937;3938;3939;3940;3941;3942;3943;3944;3945;3946;3947;3948;3949;3950;3951;3952;3953;3954;3955;3956;3957;3958;3959;3960;3961;3962;3963;3964;3965;3966;3967;3968;3969;3970;6794;6795;6796;6797;6798;6799;6800;6801;6802;6803;6804;6805;6806;6807;15700;16966;16967;16968;16969;16970;16971;16972;16973;16974;16975;16976;16977;16978;16979;16980;16981;16982;16983;16984;16985;16986;16987;16988;…			IPI00006510;CON__ENSEMBL:ENSBTAP00000025008	IPI00006510;CON__ENSEMBL:ENSBTAP00000025008	14;8	11;5	10;4	Tubulin beta-1 chain	TUBB1	Tubulin beta-1 chain;>ENSEMBL:ENSBTAP00000025008 (Bos taurus) hypothetical protein	Q9H4B7	2	14	11	10	13	12	10	8	10	10	8	10	10	10	8	6	8	8	6	7	10	9	8	6	8	8	6	7	38.6	32.4	30.4	50.326	451	10
135	522;4063;5146	537;4199;5299	3351;3352;3353;3354;3355;3356;3357;3358;3359;24689;24690;24691;24692;24693;24694;24695;24696;24697;24698;31260;31261;31262;31263;31264	5750;5751;5752;5753;5754;5755;5756;5757;5758;5759;45094;45095;45096;45097;45098;45099;45100;45101;45102;45103;45104;57079;57080;57081;57082;57083			IPI00006579;IPI00645361	IPI00006579;IPI00645361	3;2	3;2	3;2	Cytochrome c oxidase polypeptide IV;Cytochrome c oxidase subunit 4 isoform 1, mitochondrial;Cytochrome c oxidase subunit IV isoform 1;COX4I1 protein	COX4;COX4I1	Cytochrome c oxidase subunit 4 isoform 1, mitochondrial;COX4I1 protein	P13073;Q6P666;Q86WV2	2	3	3	3	2	3	2	2	3	3	3	3	2	3	2	2	3	3	3	3	2	3	2	2	3	3	3	3	19.5	19.5	19.5	19.576	169	2
136	1513;4923	1557;5070	9421;9422;9423;9424;29833;29834	16872;16873;16874;16875;54226;54227;54228			IPI00006608;IPI00412681;IPI00412924;IPI00952639;IPI00219187;IPI00914602;IPI00219186;IPI00219185;IPI00412568;IPI00219183;IPI00394658;IPI00909502	IPI00006608;IPI00412681;IPI00412924;IPI00952639;IPI00219187;IPI00914602;IPI00219186;IPI00219185;IPI00412568;IPI00219183;IPI00394658;IPI00909502	2;2;2;2;2;2;1;1;1;1;1;1	2;2;2;2;2;2;1;1;1;1;1;1	2;2;2;2;2;2;1;1;1;1;1;1	ABPP;Alzheimer disease amyloid protein;Amyloid beta A4 protein;Amyloid intracellular domain 50;Amyloid intracellular domain 57;Amyloid intracellular domain 59;APPI;Beta-amyloid protein 40;Beta-amyloid protein 42;Beta-APP40;Beta-APP42;C31;C80;C83;C99;Cerebral vascular amyloid peptide;Gamma-CTF(50);Gamma-CTF(57);Gamma-CTF(59);Gamma-secretase C-terminal fragment 50;Gamma-secretase C-terminal fragmen…	A4;AD1;APP	Isoform APP770 of Amyloid beta A4 protein (Fragment);Isoform L-APP752 of Amyloid beta A4 protein (Fragment);Isoform APP751 of Amyloid beta A4 protein (Fragment);cDNA FLJ50531, highly similar to Amyloid beta A4 protein;Isoform L-APP733 of Amyloid beta A4 pr	P05067-1;P05067;P05067-9;B4DM00;C9J740;P05067-8;B4DII8;C9JHU0;P05067-7;B4DGD0;P05067-6;C9J0K4;P05067-5;P05067-4;B4DJT9;B4DQM1;P05067-3;P05067-10;B4DMD5;B7Z313;Q9BYY9	12	2	2	2	1	1	2	1	0	0	0	0	1	1	2	1	0	0	0	0	1	1	2	1	0	0	0	0	3.2	3.2	3.2	86.942	770	1
137	36;1201;4480;4587;4800;5096	36;1234;4623;4732;4945;5248	234;7613;7614;27206;27207;27208;27209;27210;27211;27212;27213;27214;27215;27897;27898;29045;29046;29047;29048;29049;29050;29051;29052;29053;29054;30922;30923;30924;30925;30926;30927	318;13819;13820;49330;49331;49332;49333;49334;49335;49336;49337;49338;49339;49340;49341;50617;50618;52459;52460;52461;52462;52463;52464;52465;52466;52467;52468;52469;52470;52471;52472;52473;52474;52475;52476;56463;56464;56465;56466;56467;56468;56469;56470;56471			IPI00006663;IPI00792207;IPI00795914	IPI00006663;IPI00792207	6;5;1	6;5;1	6;5;1	Aldehyde dehydrogenase, mitochondrial;ALDH class 2;ALDH-E2;ALDHI;Mitochondrial aldehyde dehydrogenase 2 variant;ALDH2;cDNA FLJ50888, highly similar to Aldehyde dehydrogenase, mitochondrial (EC 1.2.1.3);Mitochondrial aldehyde dehydrogenase 2	ALDH2;ALDM	Aldehyde dehydrogenase, mitochondrial;cDNA FLJ50888, highly similar to Aldehyde dehydrogenase, mitochondrial	P05091;Q53FB6;B0LUF9;B0LUG0;B0LUG2;B4DW54;B4YAH7;Q9UN17	3	6	6	6	3	5	2	2	4	3	2	3	3	5	2	2	4	3	2	3	3	5	2	2	4	3	2	3	14.9	14.9	14.9	56.381	517	3
138	1479;2053;5197	1521;2103;5351	9190;9191;9192;12692;12693;12694;12695;31593	16514;16515;16516;16517;23235;23236;23237;23238;23239;23240;23241;57905			IPI00107753;IPI00107752;IPI00107751;IPI00107750;IPI00107749;IPI00006721;IPI00375150;IPI00375149;IPI00852888;IPI00797011	IPI00107753;IPI00107752;IPI00107751;IPI00107750;IPI00107749;IPI00006721;IPI00375150;IPI00375149	3;3;3;3;3;3;3;3;1;1	3;3;3;3;3;3;3;3;1;1	3;3;3;3;3;3;3;3;1;1	Dynamin-like 120 kDa protein, form S1;Dynamin-like 120 kDa protein, mitochondrial;Optic atrophy protein 1;OPA1 protein	KIAA0567;OPA1	optic atrophy 1 isoform 8;Isoform 2 of Dynamin-like 120 kDa protein, mitochondrial;optic atrophy 1 isoform 6;optic atrophy 1 isoform 5;optic atrophy 1 isoform 4;Isoform 1 of Dynamin-like 120 kDa protein, mitochondrial;optic atrophy 1 isoform 3;optic atroph	O60313-2;O60313;O60313-1;Q6PEK6	10	3	3	3	1	0	3	0	2	2	0	0	1	0	3	0	2	2	0	0	1	0	3	0	2	2	0	0	3	3	3	117.74	1015	1
139	891;3542;4797	911;3663;4942	5591;5592;5593;5594;5595;5596;5597;5598;5599;5600;21885;21886;21887;21888;21889;21890;29029;29030;29031;29032;29033;29034	9753;9754;9755;9756;9757;9758;9759;9760;9761;9762;9763;9764;9765;9766;40548;40549;40550;40551;40552;40553;40554;40555;40556;52442;52443;52444;52445;52446;52447;52448			IPI00006865	IPI00006865	3	3	3	ER-Golgi SNARE of 24 kDa;SEC22 vesicle-trafficking protein homolog B;SEC22 vesicle-trafficking protein-like 1;Vesicle-trafficking protein SEC22b	SEC22B;SEC22L1	Vesicle-trafficking protein SEC22b	O75396	1	3	3	3	2	2	2	2	3	3	3	2	2	2	2	2	3	3	3	2	2	2	2	2	3	3	3	2	20	20	20	24.74	215	2
140	3649;4921	3776;5068	22522;22523;22524;29830;29831	41594;41595;41596;54222;54223;54224			IPI00006932;IPI00216804;IPI00071318;IPI00410027;IPI00410026;IPI00798019;IPI00853373;IPI00793246;IPI00893219	IPI00006932;IPI00216804;IPI00071318;IPI00410027;IPI00410026;IPI00798019;IPI00853373;IPI00793246;IPI00893219	2;2;1;1;1;1;1;1;1	2;2;1;1;1;1;1;1;1	2;2;1;1;1;1;1;1;1	Putative RNA-binding protein Luc7-like 2;cDNA FLJ36545 fis, clone TRACH2006670, highly similar to RNA-binding protein Luc7-like 2;cDNA FLJ55988, highly similar to RNA-binding protein Luc7-like 2;cDNA FLJ55994, highly similar to RNA-binding protein Luc7-like 2;cDNA FLJ34725 fis, clone MESAN2005958, highly similar to RNA-binding protein Luc7-like 2;cDNA FLJ36762 fis, clone UTERU2018955, highly simi…	CGI-59;CGI-74;LUC7L2;LUC7L;LUC7L1;hCG_22425;LA16c-OS12.1-001;LA16c-OS12.1-007;LA16c-OS12.1-015	cDNA FLJ55988, highly similar to RNA-binding protein Luc7-like 2;Isoform 2 of Putative RNA-binding protein Luc7-like 2;Isoform 1 of Putative RNA-binding protein Luc7-like 1;Isoform 3 of Putative RNA-binding protein Luc7-like 1;Isoform 2 of Putative RNA-bin	Q9Y383-1;Q9Y383;B3KSL5;B7Z4Q3;B7Z500;Q9Y383-2;B3KRR1;B3KSP8;Q9NQ29-1;Q9NQ29;Q53G47;Q9NQ29-3;Q9NQ29-2;Q1W6G4;A8MYV2;B8ZZ10	9	2	2	2	0	0	0	0	0	2	0	1	0	0	0	0	0	2	0	1	0	0	0	0	0	2	0	1	5.9	5.9	5.9	54.223	458
141	4156	4297	25209;25210;25211;25212;25213	45740;45741;45742;45743;45744;45745			IPI00006957;IPI00339238	IPI00006957;IPI00339238	1;1	1;1	1;1	Dehydrogenase/reductase SDR family member 7;Retinal short-chain dehydrogenase/reductase 4	CGI-86;DHRS7;DHRS7A;RETSDR4;UNQ285/PRO3448	Isoform 1 of Dehydrogenase/reductase SDR family member 7;Isoform 2 of Dehydrogenase/reductase SDR family member 7	Q9Y394-1;Q9Y394;B2R896;Q9Y394-2	2	1	1	1	1	1	1	0	0	1	0	0	1	1	1	0	0	1	0	0	1	1	1	0	0	1	0	0	3.2	3.2	3.2	38.298	339	1
142	1426;3448	1467;3569	8883;8884;21421	16081;16082;39662			IPI00006987;IPI00923556;IPI00911118;IPI00910382	IPI00006987;IPI00923556;IPI00911118;IPI00910382	2;2;2;1	2;2;2;1	2;2;2;1	ATP-dependent RNA helicase DDX24;DEAD box protein 24;cDNA FLJ50574, highly similar to ATP-dependent RNA helicase DDX24 (EC 3.6.1.-);DEAD (Asp-Glu-Ala-Asp) box polypeptide 24 variant;DDX24 protein;cDNA FLJ54363, highly similar to ATP-dependent RNA helicase DDX24 (EC 3.6.1.-);cDNA FLJ52397, highly similar to ATP-dependent RNA helicase DDX24 (EC 3.6.1.-);ATP-dependent RNA helicase;cDNA FLJ50498, hig…	DDX24	ATP-dependent RNA helicase DDX24;DDX24 protein;cDNA FLJ54363, highly similar to ATP-dependent RNA helicase DDX24;cDNA FLJ50498, highly similar to ATP-dependent RNA helicase DDX24	Q9GZR7;B4DM03;Q59FS7;Q4V9L5;B4DKV2;B4E300;Q7Z4W0;Q7Z4X3;B4DGI6	4	2	2	2	2	0	0	1	0	0	0	0	2	0	0	1	0	0	0	0	2	0	0	1	0	0	0	0	3.6	3.6	3.6	96.331	859	2
143	345;1826;2045;2687;3277;3389	355;1873;2095;2744;3349;3491;3492	2237;2238;2239;2240;2241;2242;2243;2244;2245;2246;2247;2248;2249;2250;2251;2252;2253;2254;2255;2256;2257;2258;2259;2260;2261;2262;2263;11202;11203;11204;11205;11206;11207;11208;11209;11210;11211;11212;11213;11214;11215;11216;11217;11218;11219;11220;12610;12611;12612;12613;12614;12615;12616;12617;12618;12619;12620;12621;12622;12623;12624;12625;12626;12627;12628;12629;12630;12631;12632;12633;12634;…	3556;3557;3558;3559;3560;3561;3562;3563;3564;3565;3566;3567;3568;3569;3570;3571;3572;3573;3574;3575;3576;3577;3578;3579;3580;3581;3582;3583;3584;3585;3586;3587;3588;3589;3590;3591;3592;3593;3594;3595;3596;3597;3598;3599;3600;3601;3602;3603;3604;3605;3606;3607;3608;3609;3610;3611;3612;3613;3614;3615;3616;3617;3618;3619;3620;3621;3622;3623;3624;3625;3626;3627;3628;3629;3630;3631;3632;3633;3634;3635…			IPI00007047	IPI00007047	6	6	6	Calgranulin-A;Calprotectin L1L subunit;Cystic fibrosis antigen;Leukocyte L1 complex light chain;Migration inhibitory factor-related protein 8;Protein S100-A8;S100 calcium-binding protein A8;Urinary stone protein band A	CAGA;CFAG;MRP8;S100A8	Protein S100-A8	P05109	1	6	6	6	6	5	5	5	5	5	5	5	6	5	5	5	5	5	5	5	6	5	5	5	5	5	5	5	48.4	48.4	48.4	10.834	93	12
144	2007;3328	2056;3413	12352;12353;12354;20634	22177;22178;22179;22180;22181;38420			IPI00007052	IPI00007052	2	2	2	FIS1 homolog;Mitochondrial fission 1 protein;Tetratricopeptide repeat protein 11	CGI-135;FIS1;TTC11	Mitochondrial fission 1 protein	Q9Y3D6	1	2	2	2	0	0	0	1	0	0	0	1	0	0	0	1	0	0	0	1	0	0	0	1	0	0	0	1	19.1	19.1	19.1	16.937	152
145	2415;3482	2471;3603	14900;21562	27949;39842			IPI00007058;IPI00795736;IPI00255836;IPI00908316;IPI00867659	IPI00007058;IPI00795736;IPI00255836;IPI00908316;IPI00867659	2;1;1;1;1	2;1;1;1;1	2;1;1;1;1	Coronin-1B;Coronin-2;Putative uncharacterized protein DKFZp762I166;Fer-1-like protein 4;cDNA FLJ60046, highly similar to Coronin-1B;Coronin, actin binding protein, 1B variant	CORO1B;DKFZp762I166;C20orf124;FER1L4	Coronin-1B;Isoform 1 of Fer-1-like protein 4;Isoform 3 of Fer-1-like protein 4;cDNA FLJ60046, highly similar to Coronin-1B;Coronin-1B	Q9BR76;Q9NSK3;A9Z1Z3-1;A9Z1Z3;A9Z1Z3-3;B4DIU2;Q59F81	5	2	2	2	0	1	0	0	1	0	0	0	0	1	0	0	1	0	0	0	0	1	0	0	1	0	0	0	3.3	3.3	3.3	54.234	489
146	490;1137;2091	505;1168;2141	3159;3160;3161;3162;7191;7192;7193;7194;7195;7196;7197;7198;7199;12876;12877	5412;5413;5414;5415;13109;13110;13111;13112;13113;13114;13115;13116;13117;23491;23492			IPI00872817;IPI00007067;IPI00874202;IPI00909760;IPI00479010	IPI00872817;IPI00007067;IPI00874202;IPI00909760;IPI00479010	3;3;3;2;2	3;3;3;2;2	3;3;3;2;2	Putative uncharacterized protein GLIPR2;Glioma pathogenesis-related protein 2;Golgi-associated plant pathogenesis-related protein 1;cDNA FLJ58039, highly similar to Golgi-associated plant pathogenesis-related protein 1;GLI pathogenesis-related 2	GLIPR2;C9orf19;GAPR1;RP11-421H8.5-004	Putative uncharacterized protein GLIPR2;Golgi-associated plant pathogenesis-related protein 1;Putative uncharacterized protein GLIPR2 (Fragment);cDNA FLJ58039, highly similar to Golgi-associated plant pathogenesis-related protein 1;Putative uncharacterized	A8MWQ4;Q9H4G4;A8MZ81;B4DQC5;A6NKU3;Q5VZR0	5	3	3	3	3	2	2	2	1	2	1	0	3	2	2	2	1	2	1	0	3	2	2	2	1	2	1	0	27.9	27.9	27.9	17.287	154	3
147	1855;2378;4847	1903;2434;4994	11396;14707;14708;29368	20614;27677;27678;27679;53460			IPI00007074	IPI00007074	3	3	3	Tyrosyl--tRNA ligase;Tyrosyl-tRNA synthetase, cytoplasmic	YARS	Tyrosyl-tRNA synthetase, cytoplasmic	P54577	1	3	3	3	0	0	0	1	1	1	1	0	0	0	0	1	1	1	1	0	0	0	0	1	1	1	1	0	5.5	5.5	5.5	59.143	528
148	331;1345;2789	340;1381;2849	2152;2153;2154;2155;2156;2157;2158;2159;2160;8386;8387;8388;17187;17188;17189;17190;17191;17192;17193;17194;17195	3412;3413;3414;3415;3416;3417;3418;3419;3420;3421;3422;3423;3424;3425;15134;15135;15136;32696;32697;32698;32699;32700;32701;32702;32703;32704;32705			IPI00007102;IPI00032575;IPI00745272;IPI00922891;IPI00909336;IPI00792035	IPI00007102;IPI00032575;IPI00745272;IPI00922891;IPI00909336	3;3;3;3;3;1	3;3;3;3;3;1	3;3;3;3;3;1	cDNA FLJ76436;Uncharacterized protein C17orf25.;Glyoxalase domain-containing protein 4;cDNA FLJ16128 fis, clone BRACE2038269, moderately similar to Bombyx mori cytosolic juvenile hormone binding protein 36 kDa subunit (cJHBP) mRNA;cDNA FLJ55095;cDNA FLJ59092	C17orf25;CGI-150;GLOD4;My027	Uncharacterized protein C17orf25;Isoform 1 of Glyoxalase domain-containing protein 4;Isoform 2 of Glyoxalase domain-containing protein 4;cDNA FLJ55095;cDNA FLJ59092	A8K8F0;Q9Y3E8;Q9HC38-1;Q9HC38;Q9HC38-2;B3KV49;B7Z403;B4DX01	6	3	3	3	2	2	2	1	2	3	2	3	2	2	2	1	2	3	2	3	2	2	2	1	2	3	2	3	6.7	6.7	6.7	55.011	504	2
149	83;1441;1852;4434;5442	84;1482;1900;4577;5601	482;8966;8967;8968;8969;8970;8971;8972;8973;8974;11378;11379;11380;11381;11382;11383;11384;11385;11386;26912;26913;26914;26915;26916;26917;33025;33026;33027;33028;33029;33030;33031;33032;33033	689;16189;16190;16191;16192;16193;16194;16195;16196;16197;20594;20595;20596;20597;20598;20599;20600;20601;20602;48905;48906;48907;48908;48909;48910;60398;60399;60400;60401;60402;60403;60404;60405;60406;60407;60408;60409;60410;60411;60412;60413;60414;60415;60416;60417;60418			IPI00007188;IPI00291467;IPI00022891;IPI00645646;IPI00010420;IPI00556601	IPI00007188;IPI00291467;IPI00022891;IPI00645646	5;4;3;3;2;1	5;4;3;3;2;1	5;4;3;3;2;1	Adenine nucleotide translocator 2;ADP,ATP carrier protein 2;ADP,ATP carrier protein, fibroblast isoform;ADP/ATP translocase 2;Solute carrier family 25 member 5;cDNA, FLJ96310, highly similar to Homo sapiens solute carrier family 25 (mitochondrial carrier; adenine nucleotide translocator), member 5 (SLC25A5), mRNA;SLC25A5 protein;Adenine nucleotide translocator 3;ADP,ATP carrier protein 3;ADP,ATP …	ANT2;SLC25A5;ANT3;CDABP0051;SLC25A6;hCG_1746794;ANT1;SLC25A4	ADP/ATP translocase 2;ADP/ATP translocase 3;ADP/ATP translocase 1;17 kDa protein	P05141;B2RCV1;Q6NVC0;P12236;Q59EI9;Q6I9V5;P12235;A8K787	6	5	5	5	3	3	3	4	4	3	4	4	3	3	3	4	4	3	4	4	3	3	3	4	4	3	4	4	16.1	16.1	16.1	32.895	298	3
150	603;1070;1737;1803;2288;2478;2569;2638;2900;3593;3783;3894;4943;4988;5293;5355;5544	620;1098;1783;1850;2342;2534;2626;2695;2965;3719;3913;4026;5090;5135;5451;5513;5705	3869;3870;3871;3872;3873;3874;3875;3876;6739;6740;6741;6742;6743;6744;6745;6746;6747;6748;10712;10713;10714;10715;10716;11075;14109;14110;14111;14112;14113;14114;14115;14116;14117;14118;15207;15208;15209;15210;15211;15212;15213;15863;15864;15865;15866;15867;15868;15869;15870;15871;16294;16295;16296;16297;16298;16299;16300;16301;16302;16303;16304;17903;22191;22192;22193;22194;22195;22196;22197;221…	6918;6919;6920;6921;6922;6923;6924;6925;6926;6927;6928;12311;12312;12313;12314;12315;12316;12317;12318;12319;12320;19152;19153;19154;19155;19156;19157;19158;19959;26437;26438;26439;26440;26441;26442;26443;26444;26445;26446;26447;26448;28433;28434;28435;28436;28437;28438;28439;30095;30096;30097;30098;30099;30100;30101;30102;30103;30104;30105;30871;30872;30873;30874;30875;30876;30877;30878;30879;30…	25;26	720;751	IPI00236556;IPI00007244;IPI00236554;IPI00877025;IPI00006690	IPI00236556;IPI00007244;IPI00236554;IPI00877025	17;17;17;13;1	17;17;17;13;1	17;17;17;13;1	84 kDa myeloperoxidase;89 kDa myeloperoxidase;Myeloperoxidase;Myeloperoxidase heavy chain;Myeloperoxidase light chain	MPO	Isoform H7 of Myeloperoxidase;Isoform H17 of Myeloperoxidase;Isoform H14 of Myeloperoxidase;Putative uncharacterized protein MPO (Fragment)	P05164-3;P05164;P05164-1;P05164-2;A8MUK8	5	17	17	17	11	12	13	9	12	13	10	10	11	12	13	9	12	13	10	10	11	12	13	9	12	13	10	10	24.8	24.8	24.8	87.248	777	11
151	399;2967	413;3035	2596;18366;18367	4424;34723;34724			IPI00007277;IPI00910490;IPI00789379;IPI00015103;IPI00925568	IPI00007277;IPI00910490;IPI00789379;IPI00015103;IPI00925568	2;2;2;2;1	1;1;1;1;1	1;1;1;1;1	Leucine-rich repeat flightless-interacting protein 2;cDNA FLJ58304, moderately similar to Leucine-rich repeat flightless-interacting protein 2;Putative uncharacterized protein LRRFIP2;cDNA FLJ75479	LRRFIP2	Isoform 1 of Leucine-rich repeat flightless-interacting protein 2;Putative uncharacterized protein LRRFIP2;leucine rich repeat (in FLII) interacting protein 2 isoform 3;Isoform 2 of Leucine-rich repeat flightless-interacting protein 2;Putative uncharacteri	Q9Y608-1;Q9Y608;A8MXR0;A8K649;Q9Y608-2;C9JTW4	5	2	1	1	1	2	0	0	0	0	0	0	1	1	0	0	0	0	0	0	1	1	0	0	0	0	0	0	2.6	1	1	82.17	721	1
152	2175;3018;4291;4730;5348	2226;3086;4434;4875;5506	13440;13441;13442;13443;13444;13445;13446;13447;18700;18701;18702;18703;18704;18705;18706;18707;18708;25973;25974;25975;25976;25977;25978;25979;28700;32496;32497;32498	24725;24726;24727;24728;24729;24730;24731;24732;24733;24734;24735;35290;35291;35292;35293;35294;35295;35296;35297;35298;35299;35300;35301;35302;47056;47057;47058;47059;47060;47061;47062;47063;51965;59504;59505;59506			IPI00007334;IPI00946415;IPI00911038;IPI00215975;IPI00297991	IPI00007334;IPI00946415;IPI00911038	5;5;5;2;2	5;5;5;2;2	5;5;5;2;2	Apoptotic chromatin condensation inducer in the nucleus;ACIN1 protein;cDNA FLJ50838, highly similar to Apoptotic chromatin condensation inducer in thenucleus;Putative uncharacterized protein DKFZp667N107	ACIN1;ACINUS;KIAA0670;DKFZp667N107	Isoform 1 of Apoptotic chromatin condensation inducer in the nucleus;apoptotic chromatin condensation inducer 1 isoform 2;apoptotic chromatin condensation inducer 1 isoform 3	Q9UKV3-1;Q9UKV3;B2RTT4;B4DQZ7;Q69YJ6	5	5	5	5	3	3	4	1	3	3	3	2	3	3	4	1	3	3	3	2	3	3	4	1	3	3	3	2	4.8	4.8	4.8	151.89	1341	3
153	2485;2748;4172	2541;2807;4314	15247;15248;15249;15250;16909;16910;25303;25304;25305	28493;28494;28495;28496;28497;32012;32013;45897;45898;45899			IPI00007423;IPI00759824	IPI00007423;IPI00759824	3;3	1;1	1;1	Acidic leucine-rich nuclear phosphoprotein 32 family member B;Acidic protein rich in leucines;Putative HLA-DR-associated protein I-2;Silver-stainable protein SSP29;Acidic (Leucine-rich) nuclear phosphoprotein 32 family, member B variant	ANP32B;APRIL;PHAPI2	Isoform 1 of Acidic leucine-rich nuclear phosphoprotein 32 family member B;Isoform 2 of Acidic leucine-rich nuclear phosphoprotein 32 family member B	Q92688-1;Q92688;Q53F35;Q92688-2	2	3	1	1	0	2	2	0	2	1	1	1	0	1	1	0	1	0	1	0	0	1	1	0	1	0	1	0	15.9	4.4	4.4	28.787	251
154	615;4656	632;4801	3975;3976;3977;3978;3979;3980;3981;3982;3983;3984;28320;28321;28322;28323;28324;28325;28326;28327;28328;28329;28330;28331;28332;28333;28334;28335;28336;28337;28338	7078;7079;7080;7081;7082;7083;7084;7085;7086;7087;51435;51436;51437;51438;51439;51440;51441;51442;51443;51444;51445;51446;51447;51448;51449;51450;51451;51452;51453;51454;51455;51456;51457;51458;51459;51460;51461;51462;51463;51464;51465;51466;51467;51468;51469			IPI00007426;IPI00908696;IPI00909717;IPI00945943;IPI00946721;IPI00946450	IPI00007426;IPI00908696;IPI00909717;IPI00945943;IPI00946721;IPI00946450	2;2;1;1;1;1	2;2;1;1;1;1	2;2;1;1;1;1	ADP-ribosylation factor-like protein 6-interacting protein 5;Cytoskeleton-related vitamin A-responsive protein;Dermal papilla-derived protein 11;Glutamate transporter EAAC1-interacting protein;GTRAP3-18;JM5;PRA1 family protein 3;Prenylated Rab acceptor protein 2;Protein JWa;Putative MAPK-activating protein PM27;cDNA FLJ90131 fis, clone HEMBB1000447, highly similar to PRA1 family protein 3;cDNA FL…	ARL6IP5;DERP11;HSPC127;JWA;PRA2;PRAF3	PRA1 family protein 3;cDNA FLJ52128, highly similar to PRA1 family protein 3;cDNA FLJ51702, moderately similar to PRA1 family protein 3;Putative uncharacterized protein ARL6IP5;Putative uncharacterized protein ARL6IP5;Putative uncharacterized protein ARL6I	O75915;B2R6V5;B3KQB4;B4DZZ0;B4DWQ6;C9JVC5;C9JQU6;C9JZ39	6	2	2	2	2	2	2	2	2	2	2	2	2	2	2	2	2	2	2	2	2	2	2	2	2	2	2	2	16	16	16	21.614	188	3
155	1906	1955	11677;11678;11679;11680;11681;11682;11683;11684;11685;11686	21012;21013;21014;21015;21016;21017;21018;21019;21020;21021;21022;21023;21024			IPI00007611;IPI00853134	IPI00007611;IPI00853134	1;1	1;1	1;1	ATP synthase subunit O, mitochondrial;Oligomycin sensitivity conferral protein;ATP synthase	ATP5O;ATPO	ATP synthase subunit O, mitochondrial;Putative uncharacterized protein ATP5O	P48047;Q53HH2;C9JWR2	2	1	1	1	1	1	1	1	1	1	1	1	1	1	1	1	1	1	1	1	1	1	1	1	1	1	1	1	10.3	10.3	10.3	23.277	213	1
156	1783;2258;4056;4421;4762	1829;2310;4192;4564;4907	10966;10967;10968;10969;10970;10971;10972;10973;10974;13913;13914;13915;13916;13917;24643;26843;28853;28854;28855	19738;19739;19740;19741;19742;19743;19744;19745;19746;19747;19748;26017;26018;26019;26020;26021;26022;45004;48816;52176;52177;52178			IPI00007682;IPI00946476;IPI00946636	IPI00007682	5;1;1	5;1;1	5;1;1	Vacuolar ATPase isoform VA68;Vacuolar proton pump subunit alpha;V-ATPase 69 kDa subunit;V-type proton ATPase catalytic subunit A;cDNA FLJ51804, highly similar to Vacuolar ATP synthase catalytic subunit A, ubiquitous isoform (EC 3.6.3.14);cDNA FLJ53889, highly similar to Vacuolar ATP synthase catalytic subunit A, ubiquitous isoform (EC 3.6.3.14)	ATP6A1;ATP6V1A;ATP6V1A1;VPP2	V-type proton ATPase catalytic subunit A	P38606;B7Z1R5;B7Z2V6	3	5	5	5	3	1	2	2	3	3	2	1	3	1	2	2	3	3	2	1	3	1	2	2	3	3	2	1	10.7	10.7	10.7	68.303	617	3
157	580;1035;1153;1173;1327;1593;1596;2608;2770;3524;3858;4212;4562;4982;5515	596;1063;1185;1205;1363;1638;1641;2665;2829;3645;3989;4354;4706;5129;5674	3724;3725;3726;3727;3728;3729;3730;3731;3732;3733;3734;3735;3736;3737;3738;6560;6561;6562;6563;6564;6565;6566;6567;6568;7299;7300;7301;7302;7303;7304;7305;7306;7307;7308;7404;7405;7406;8278;8279;8280;8281;8282;8283;8284;8285;8286;9904;9905;9906;9907;9908;9909;9910;9911;9912;9913;9914;9915;9916;9917;9931;9932;9933;9934;9935;9936;9937;9938;16069;16070;16071;16072;16073;16074;16075;16076;16077;17044…	6610;6611;6612;6613;6614;6615;6616;6617;6618;6619;6620;6621;6622;6623;6624;6625;6626;6627;6628;6629;6630;6631;6632;6633;6634;6635;6636;6637;6638;6639;6640;6641;6642;6643;6644;6645;6646;6647;6648;6649;6650;6651;6652;6653;6654;6655;6656;6657;6658;6659;6660;6661;6662;6663;6664;6665;6666;6667;6668;6669;6670;6671;6672;6673;6674;6675;6676;6677;6678;6679;6680;6681;6682;6683;12049;12050;12051;12052;12053…			IPI00007750;IPI00794663;IPI00335314;IPI00794009;IPI00916823;IPI00797717;IPI00916391;IPI00917863;IPI00942772;IPI00017454;IPI00853556;IPI00879535	IPI00007750;IPI00794663	15;15;7;5;5;5;4;4;3;3;2;1	4;4;3;3;3;3;0;2;0;0;0;0	4;4;3;3;3;3;0;2;0;0;0;0	Alpha-tubulin 1;Testis-specific alpha-tubulin;Tubulin alpha-1 chain;Tubulin alpha-4A chain;Tubulin H2-alpha;cDNA FLJ58687, highly similar to Tubulin alpha-4 chain;Putative uncharacterized protein TUBA4A;Tubulin, alpha 1 (Testis specific), isoform CRA_a	TUBA1;TUBA4A;hCG_2013418	Tubulin alpha-4A chain;Tubulin, alpha 1 (Testis specific), isoform CRA_a	P68366;A8MUB1	12	15	4	4	13	12	11	11	14	12	12	10	4	3	4	4	4	4	4	4	4	3	4	4	4	4	4	4	43.5	12.1	12.1	49.924	448	5
158	375;593;1374;1518;1734;2318;2837;2892;3004;3021;3125;3419;3585;3657;4142;4435;5509	386;610;1412;1562;1563;1780;2372;2373;2899;2900;2957;3072;3089;3196;3532;3709;3784;4282;4578;5668	2420;2421;2422;2423;2424;2425;2426;2427;2428;3806;3807;3808;3809;3810;3811;3812;3813;3814;8619;8620;8621;8622;8623;8624;8625;9440;9441;9442;9443;9444;9445;9446;9447;9448;9449;9450;9451;9452;9453;9454;9455;9456;9457;9458;9459;9460;9461;10685;10686;10687;10688;10689;10690;10691;10692;10693;10694;10695;10696;10697;10698;10699;10700;10701;10702;14352;14353;14354;14355;14356;14357;14358;14359;14360;14…	4033;4034;4035;4036;4037;4038;4039;4040;4041;4042;4043;4044;4045;4046;4047;4048;4049;4050;4051;4052;4053;4054;6808;6809;6810;6811;6812;6813;6814;6815;6816;15689;15690;15691;15692;15693;15694;15695;15696;15697;15698;15699;16895;16896;16897;16898;16899;16900;16901;16902;16903;16904;16905;16906;16907;16908;16909;16910;16911;16912;16913;16914;16915;16916;16917;16918;16919;16920;16921;16922;16923;1692…	27;28	299;330	IPI00007752;IPI00930130;IPI00292496;IPI00174849;IPI00942474;IPI00514047;IPI00945532;IPI00939129;IPI00018511;IPI00739915;IPI00908605;IPI00877930;IPI00827736;IPI00945362	IPI00007752;IPI00930130	17;14;6;5;5;5;5;4;4;3;3;3;3;1	17;14;6;5;5;5;5;4;4;3;3;3;3;1	1;1;0;0;0;0;0;0;0;0;1;0;0;0	Tubulin beta-2 chain;Tubulin beta-2C chain;Class IVb beta tubulin;Tubulin, beta 2C;TUBB2C protein;Tubulin beta 2C;cDNA FLJ11352 fis, clone HEMBA1000020, highly similar to Tubulin beta-2C chain	TUBB2C	Tubulin beta-2C chain;cDNA FLJ11352 fis, clone HEMBA1000020, highly similar to Tubulin beta-2C chain	P68371;Q8IWP6;Q8IZ29;Q8N6N5;Q96HX0;A4UCT2;B3KML9	14	17	17	1	14	13	12	11	14	13	13	13	14	13	12	11	14	13	13	13	1	1	1	1	1	1	1	1	51.7	51.7	2.7	49.83	445	16
159	7;3376	7;3475	54;55;56;57;58;59;60;61;62;63;64;65;66;67;68;20942;20943	62;63;64;65;66;67;68;69;70;71;72;73;74;75;76;77;78;79;80;81;82;83;84;85;86;87;88;38885;38886			IPI00007755;IPI00790578	IPI00007755;IPI00790578	2;1	2;1	2;1	Ras-related protein Rab-21;KIAA0118 protein	KIAA0118;RAB21	Ras-related protein Rab-21;5 kDa protein	Q9UL25;Q96GX3	2	2	2	2	1	2	1	1	1	2	1	1	1	2	1	1	1	2	1	1	1	2	1	1	1	2	1	1	11.1	11.1	11.1	24.347	225	1
160	453;692;1485;3462;3793;4724;4891;5042;5076;5207;5404	467;710;1527;3583;3923;4869;5038;5192;5227;5361;5563	2930;2931;2932;2933;2934;2935;2936;2937;2938;4427;4428;4429;4430;4431;4432;4433;4434;4435;9234;21471;23332;23333;23334;23335;23336;23337;28661;28662;28663;28664;28665;28666;28667;28668;29643;29644;29645;30591;30592;30593;30594;30595;30596;30597;30598;30599;30811;30812;30813;30814;30815;30816;30817;30818;30819;31625;31626;31627;31628;31629;31630;31631;31632;31633;32805;32806	5042;5043;5044;5045;5046;5047;5048;5049;5050;5051;5052;5053;5054;5055;5056;5057;5058;5059;5060;5061;5062;5063;5064;5065;5066;5067;5068;5069;5070;7845;7846;7847;7848;7849;7850;7851;7852;7853;16577;39722;42818;42819;42820;42821;42822;42823;51906;51907;51908;51909;51910;51911;51912;51913;51914;51915;53894;53895;53896;55767;55768;55769;55770;55771;55772;55773;55774;55775;56213;56214;56215;56216;56217…			IPI00007765;IPI00922694	IPI00007765;IPI00922694	11;6	11;6	11;6	75 kDa glucose-regulated protein;Heat shock 70 kDa protein 9;Mortalin;Peptide-binding protein 74;Stress-70 protein, mitochondrial;cDNA FLJ51811, highly similar to Stress-70 protein, mitochondrial;cDNA FLJ51907, highly similar to Stress-70 protein, mitochondrial;Heat shock 70 kDa protein 9B;HSPA9 protein;Catecholamine-regulated protein 40;cDNA FLJ51903, highly similar to Stress-70 protein, mitocho…	GRP75;HSPA9;HSPA9B	Stress-70 protein, mitochondrial;cDNA FLJ51903, highly similar to Stress-70 protein, mitochondrial	P38646;B7Z1V7;B7Z4V2;Q2F839;Q8N1C8;A1XP52;B7Z4T3	2	11	11	11	7	8	7	5	8	8	6	7	7	8	7	5	8	8	6	7	7	8	7	5	8	8	6	7	20.6	20.6	20.6	73.68	679	7
161	1614	1659	10045;10046;10047;10048;10049;10050	17829;17830;17831;17832;17833;17834;17835;17836			IPI00007797;IPI00737213;IPI00788781	IPI00007797;IPI00737213;IPI00788781	1;1;1	1;1;1	1;1;1	Epidermal-type fatty acid-binding protein;Fatty acid-binding protein 5;Fatty acid-binding protein, epidermal;Psoriasis-associated fatty acid-binding protein homolog;Putative uncharacterized protein FABP5	FABP5	Fatty acid-binding protein, epidermal;15 kDa protein;Putative uncharacterized protein FABP5	Q01469;A8MTQ5	3	1	1	1	1	0	1	0	1	1	0	1	1	0	1	0	1	1	0	1	1	0	1	0	1	1	0	1	6.7	6.7	6.7	15.164	135	1
162	2930;3508;3883;4666	2996;3629;4014;4811	18111;18112;18113;18114;18115;18116;18117;18118;21687;21688;21689;23806;28401;28402	34384;34385;34386;34387;34388;34389;34390;34391;34392;34393;34394;40069;40070;40071;40072;43689;51556;51557			IPI00007812;IPI00848320;IPI00304911;IPI00926751;IPI00925534;IPI00925827	IPI00007812;IPI00848320;IPI00304911;IPI00926751	4;4;2;2;1;1	4;4;2;2;1;1	4;4;2;2;1;1	Endomembrane proton pump 58 kDa subunit;HO57;Vacuolar proton pump subunit B 2;V-type proton ATPase subunit B, brain isoform;cDNA FLJ51779, highly similar to Vacuolar ATP synthase subunit B, brain isoform (EC 3.6.3.14);cDNA FLJ53854, highly similar to Vacuolar ATP synthase subunit B, brain isoform (EC 3.6.3.14);ATPase, H+ transporting, lysosomal 56/58kD, V1 subunit B, isoform 2 variant;Vacuolar pr…	ATP6B2;ATP6V1B2;VPP3;ATP6B1;ATP6V1B1;VATB	V-type proton ATPase subunit B, brain isoform;ATPase, V1 complex, subunit B family protein;V-type proton ATPase subunit B, kidney isoform;Putative uncharacterized protein ATP6V1B1	P21281;B2R5Z3;B4DFM5;B4DQI9;Q59HF3;P15313;B4DWH7;Q71UA2;C9JL73	6	4	4	4	1	1	1	1	1	3	1	2	1	1	1	1	1	3	1	2	1	1	1	1	1	3	1	2	9.2	9.2	9.2	56.5	511	1
163	1216	1249	7669;7670	13889;13890;13891			IPI00007880;IPI00910599	IPI00007880;IPI00910599	1;1	1;1	1;1	B-lymphocyte antigen CD20;B-lymphocyte surface antigen B1;Bp35;Leukocyte surface antigen Leu-16;Membrane-spanning 4-domains subfamily A member 1;cDNA FLJ76926, highly similar to Homo sapiens membrane-spanning 4-domains, subfamily A, member 1(MS4A1), transcript variant 3, mRNA;cDNA FLJ51650, moderately similar to B-lymphocyte antigen CD20	CD20;MS4A1	B-lymphocyte antigen CD20;cDNA FLJ51650, moderately similar to B-lymphocyte antigen CD20	P11836;A8K803;B4DT24	2	1	1	1	1	0	0	0	1	0	0	0	1	0	0	0	1	0	0	0	1	0	0	0	1	0	0	0	4.7	4.7	4.7	33.077	297	1
164	1032;1454;2066	1060;1495;2116	6554;6555;9048;9049;9050;12777	12041;12042;16303;16304;16305;23365			IPI00007928	IPI00007928	3	3	3	220 kDa U5 snRNP-specific protein;p220;Pre-mRNA-processing-splicing factor 8;PRP8 homolog;Splicing factor Prp8;cDNA FLJ57882, highly similar to Pre-mRNA-processing-splicing factor 8;U5 snRNP-specific protein variant;Apoptosis-regulated protein 1;Apoptosis-regulated protein 2	PRPC8;PRPF8	Pre-mRNA-processing-splicing factor 8	Q6P2Q9;B4DK16;Q53GM6;Q6JH02;Q6JH03	1	3	3	3	0	0	0	0	3	2	0	0	0	0	0	0	3	2	0	0	0	0	0	0	3	2	0	0	1.8	1.8	1.8	273.6	2335
165	1115	1146	7071;7072	12942;12943			IPI00007940;IPI00936931	IPI00007940;IPI00936931	1;1	1;1	1;1	cDNA, FLJ96656, highly similar to Homo sapiens SPFH domain family, member 1 (SPFH1), mRNA;Endoplasmic reticulum lipid raft-associated protein 1;Erlin-1;Protein KE04;Stomatin-prohibitin-flotillin-HflC/K domain-containing protein 1;cDNA FLJ57553, highly similar to SPFH domain-containing protein 1	C10orf69;ERLIN1;KE04;KEO4;SPFH1	ER lipid raft associated 1;Erlin-1	B2RDK6;O75477;B4DPN7	2	1	1	1	0	0	0	0	1	0	0	1	0	0	0	0	1	0	0	1	0	0	0	0	1	0	0	1	4	4	4	39.171	348
166	4947	5094	29970;29971	54424;54425			IPI00008164	IPI00008164	1	1	1	Post-proline cleaving enzyme;Prolyl endopeptidase;cDNA, FLJ94921, highly similar to Homo sapiens prolyl endopeptidase (PREP), mRNA;Prolyl oligopeptidase	PEP;PREP	Prolyl endopeptidase	P48147;B2RAH7;Q9UM02	1	1	1	1	0	0	0	0	1	0	0	1	0	0	0	0	1	0	0	1	0	0	0	0	1	0	0	1	2.4	2.4	2.4	80.699	710
167	1171;4594	1203;4739	7395;7396;7397;27940;27941;27942;27943;27944;27945;27946;27947;27948	13471;13472;13473;13474;13475;50686;50687;50688;50689;50690;50691;50692;50693;50694			IPI00008219	IPI00008219	2	1	1	UV excision repair protein RAD23 homolog A;cDNA FLJ78534, highly similar to Homo sapiens RAD23 homolog A (S. cerevisiae), mRNA;cDNA FLJ51789, highly similar to UV excision repair protein RAD23 homolog A;UV excision repair protein RAD23 homolog A variant;RAD23 homolog A (S. cerevisiae)	RAD23A	UV excision repair protein RAD23 homolog A	P54725;A8K1J3;B4DDJ7;Q59EU8;Q5M7Z1	1	2	1	1	2	1	1	1	1	2	1	0	1	0	0	0	0	1	0	0	1	0	0	0	0	1	0	0	10.5	8.3	8.3	39.609	363	1
168	575;2737;3866;4594	591;2796;3997;4739	3705;3706;16849;16850;16851;23757;23758;27940;27941;27942;27943;27944;27945;27946;27947;27948	6417;6418;31872;31873;31874;31875;43636;43637;50686;50687;50688;50689;50690;50691;50692;50693;50694			IPI00008223;IPI00642549;IPI00643078	IPI00008223;IPI00642549	4;4;1	4;4;1	3;3;1	UV excision repair protein RAD23 homolog B;XP-C repair-complementing complex 58 kDa protein;cDNA FLJ50817, highly similar to UV excision repair protein RAD23 homolog B;cDNA, FLJ79088, highly similar to UV excision repair protein RAD23 homolog B;UV excision repair protein RAD23 homolog B variant;RAD23-like protein B;cDNA FLJ56531, highly similar to UV excision repair protein RAD23 homolog B;RAD23 …	RAD23B;RP11-131A5.1-002	UV excision repair protein RAD23 homolog B;cDNA FLJ56531, highly similar to UV excision repair protein RAD23 homolog B	P54727;B7Z4W4;B7ZA74;Q53F10;Q7Z5K8;B4DEA3;Q5W0S5	3	4	4	3	2	2	2	2	2	1	1	0	2	2	2	2	2	1	1	0	1	1	1	1	1	0	0	0	12	12	10	43.171	409	2
169	126;212;338;1222;1397;1419;2882;2883;3013;3645;4319;4914;5184	129;216;348;1255;1437;1459;2947;2948;3081;3772;4462;5061;5338	770;771;772;773;774;1348;1349;1350;1351;1352;1353;1354;1355;1356;1357;1358;1359;2201;2202;2203;2204;2205;2206;2207;2208;2209;2210;2211;2212;2213;2214;2215;7704;7705;7706;8733;8734;8735;8736;8737;8738;8739;8740;8741;8860;8861;8862;8863;8864;8865;8866;17790;17791;17792;17793;17794;17795;17796;17797;17798;18664;18665;18666;18667;18668;18669;18670;18671;18672;18673;22498;22499;26152;26153;26154;26155…	1102;1103;1104;1105;1106;1956;1957;1958;1959;1960;1961;1962;1963;1964;1965;1966;1967;1968;1969;1970;1971;1972;1973;1974;1975;1976;1977;1978;1979;1980;1981;1982;1983;1984;1985;3483;3484;3485;3486;3487;3488;3489;3490;3491;3492;3493;3494;3495;3496;3497;3498;3499;3500;3501;3502;3503;3504;3505;3506;3507;3508;3509;3510;3511;3512;3513;3514;3515;3516;3517;3518;3519;3520;3521;3522;3523;3524;3525;3526;3527…			IPI00008274;IPI00639931;IPI00646869;IPI00645789;IPI00644589;IPI00641881;IPI00647351;IPI00644109;IPI00646269;IPI00642414;IPI00514858;IPI00027342;IPI00922569;IPI00945887;IPI00552929;IPI00922216;IPI00922040;IPI00954082	IPI00008274;IPI00639931	13;12;6;5;5;5;5;5;5;5;2;1;1;1;1;1;1;1	13;12;6;5;5;5;5;5;5;5;2;1;1;1;1;1;1;1	3;2;3;2;3;3;3;3;3;3;0;0;0;0;0;0;0;0	Adenylyl cyclase-associated protein 1;Adenylyl cyclase-associated protein	CAP;CAP1	Isoform 1 of Adenylyl cyclase-associated protein 1;Isoform 2 of Adenylyl cyclase-associated protein 1	Q01518-1;Q01518;B2RDY9;B4DI38;B4DNW7;B4DNY3;Q01518-2	18	13	13	3	11	8	10	9	9	7	8	8	11	8	10	9	9	7	8	8	3	3	3	3	3	3	3	3	35.2	35.2	10.9	51.855	475	14
170	5461;5546	5620;5707	33148;33149;33745;33746	60714;60715;61980;61981			IPI00008380;IPI00429689;IPI00815784	IPI00008380;IPI00429689;IPI00815784	2;2;2	2;2;2	2;2;2	Replication protein C;Serine/threonine-protein phosphatase 2A catalytic subunit alpha isoform;Serine/threonine-protein phosphatase;Serine/threonine-protein phosphatase 2A catalytic subunit beta isoform	PPP2CA;hCG_16586;PPP2CB	Serine/threonine-protein phosphatase 2A catalytic subunit alpha isoform;Serine/threonine-protein phosphatase 2A catalytic subunit beta isoform;Serine/threonine protein phosphatase	P67775;B3KQ51;B3KUN1;P62714;B3KRM2;Q5U0I7;Q6FHK5;Q8WZ56;Q6I9T8	3	2	2	2	1	1	1	0	0	0	0	0	1	1	1	0	0	0	0	0	1	1	1	0	0	0	0	0	6.1	6.1	6.1	35.594	309	1
171	4484;4534	4627;4677	27255;27256;27257;27258;27259;27547;27548;27549;27550;27551;27552;27553	49402;49403;49404;49405;49406;49941;49942;49943;49944;49945;49946;49947			IPI00008433	IPI00008433	2	2	2	40S ribosomal protein S5;40S ribosomal protein S5, N-terminally processed;Ribosomal protein S5 variant	RPS5	40S ribosomal protein S5	P46782;Q53G25	1	2	2	2	2	1	0	1	1	2	1	2	2	1	0	1	1	2	1	2	2	1	0	1	1	2	1	2	15.7	15.7	15.7	22.876	204	2
172	2280	2332	14032;14033	26243;26244			IPI00749512;IPI00478810;IPI00008438	IPI00749512;IPI00478810;IPI00008438	1;1;1	1;1;1	1;1;1	Ribosomal protein S10 variant;Ribosomal protein S10;40S ribosomal protein S10	RP11-375E1__A.4-005;RPS10	Ribosomal protein S10 variant (Fragment);Ribosomal protein S10;40S ribosomal protein S10	Q59GE4;Q5TZB9;P46783	3	1	1	1	0	0	0	0	1	0	0	1	0	0	0	0	1	0	0	1	0	0	0	0	1	0	0	1	5.2	5.2	5.2	19.86	174
173	1763;1920;3505;3521;4157;4192	1809;1969;3626;3642;4298;4334	10864;11762;11763;11764;11765;11766;11767;21675;21676;21677;21678;21752;21753;21754;25214;25215;25216;25217;25218;25404;25405	19425;21138;21139;21140;21141;21142;21143;40057;40058;40059;40060;40215;40216;40217;45746;45747;45748;45749;45750;46037;46038			IPI00008524;IPI00410017;IPI00796945;IPI00909378;IPI00301154;IPI00794246;IPI00790842;IPI00556259;IPI00306870;IPI00642904;IPI00012726;IPI00555747;IPI00642944;IPI00061206;IPI00432527;IPI00217142;IPI00644016;IPI00796139	IPI00008524;IPI00410017;IPI00796945;IPI00909378;IPI00301154;IPI00794246;IPI00790842	6;6;5;5;4;3;3;2;2;1;1;1;1;1;1;1;1;1	6;6;5;5;4;3;3;2;2;1;1;1;1;1;1;1;1;1	6;6;5;5;4;3;3;2;2;1;1;1;1;1;1;1;1;1	Polyadenylate-binding protein 1;cDNA FLJ57246, highly similar to Poly(A)-binding protein 1;cDNA FLJ37875 fis, clone BRSSN2018771, highly similar to Poly(A)-binding protein 1;cDNA FLJ59219, highly similar to Poly(A)-binding protein 1;Polyadenylate-binding protein 3;Testis-specific poly(A)-binding protein;PABP3;Poly(A) binding protein, cytoplasmic 3;cDNA, FLJ93858, highly similar to Homo sapiens po…	PAB1;PABP1;PABPC1;PABPC2;PABP3;PABPC3;PABPL3;hCG_1774619;RP11-165I9.5-001	Isoform 1 of Polyadenylate-binding protein 1;Isoform 2 of Polyadenylate-binding protein 1;cDNA FLJ37875 fis, clone BRSSN2018771, highly similar to Poly(A)-binding protein 1;cDNA FLJ59219, highly similar to Poly(A)-binding protein 1;Polyadenylate-binding pr	P11940-1;P11940;B4DZW4;P11940-2;B3KT93;B4DQX0;Q9H361;Q2VIP3;Q3ZCS4;Q5VX58	18	6	6	6	2	0	2	1	4	6	1	1	2	0	2	1	4	6	1	1	2	0	2	1	4	6	1	1	10.4	10.4	10.4	70.67	636	2
174	43	43	262;263;264;265;266;267;268;269;270;271	349;350;351;352;353;354;355;356;357;358;359;360;361;362;363;364;365;366;367;368;369;370			IPI00008527	IPI00008527	1	1	1	60S acidic ribosomal protein P1;RPLP1 protein;Acidic ribosomal phosphoprotein P1	RPLP1;RRP1	60S acidic ribosomal protein P1	P05386;Q6FG99;Q6ICQ4;Q7Z612	1	1	1	1	1	1	1	1	1	1	1	1	1	1	1	1	1	1	1	1	1	1	1	1	1	1	1	1	14	14	14	11.514	114	1
175	2312;2658;3528;5567	2366;2715;3649;5728	14311;14312;14313;14314;14315;14316;14317;14318;14319;14320;14321;14322;14323;14324;14325;14326;14327;14328;16432;16433;21787;21788;21789;21790;21791;21792;21793;21794;21795;21796;33898;33899;33900;33901;33902;33903;33904;33905;33906;33907	26908;26909;26910;26911;26912;26913;26914;26915;26916;26917;26918;26919;26920;26921;26922;26923;26924;26925;26926;26927;26928;26929;26930;26931;26932;26933;26934;26935;26936;26937;26938;31073;31074;40256;40257;40258;40259;40260;40261;40262;40263;40264;40265;40266;40267;40268;40269;40270;40271;40272;40273;40274;40275;40276;40277;40278;40279;40280;40281;40282;40283;40284;62240;62241;62242;62243;622…			IPI00008529	IPI00008529	4	4	4	60S acidic ribosomal protein P2;Renal carcinoma antigen NY-REN-44;cDNA, FLJ92222, Homo sapiens ribosomal protein, large P2 (RPLP2), mRNA;Ribosomal protein, large, P2, isoform CRA_a;RPLP2 protein	D11S2243E;RPLP2;RPP2;hCG_1778304	60S acidic ribosomal protein P2	P05387;Q6FG96	1	4	4	4	3	2	3	3	3	3	3	4	3	2	3	3	3	3	3	4	3	2	3	3	3	3	3	4	69.6	69.6	69.6	11.665	115	4
176	200;215;2758;4690;5012	204;219;2817;4835;5160	1270;1271;1272;1273;1274;1275;1363;1364;1365;1366;1367;1368;1369;1370;1371;16978;16979;16980;16981;16982;16983;16984;16985;16986;16987;28515;28516;28517;28518;30359;30360;30361;30362;30363;30364;30365;30366;30367;30368	1817;1818;1819;1820;1821;1822;1823;1989;1990;1991;1992;1993;1994;1995;1996;1997;1998;1999;2000;2001;2002;32097;32098;32099;32100;32101;32102;32103;32104;32105;32106;32107;32108;32109;32110;32111;32112;32113;32114;32115;32116;32117;51722;51723;51724;51725;55297;55298;55299;55300;55301;55302;55303;55304;55305;55306;55307;55308;55309;55310;55311;55312;55313;55314;55315;55316;55317;55318;55319;55320;…			IPI00008530;IPI00556485;IPI00791448;IPI00871646;IPI00794884;IPI00868999;IPI00793002;IPI00791188;IPI00797741;IPI00940411;IPI00790287;IPI00798371	IPI00008530;IPI00556485;IPI00791448;IPI00871646;IPI00794884;IPI00868999;IPI00793002;IPI00791188	5;5;4;3;3;3;3;3;2;2;1;1	5;5;4;3;3;3;3;3;2;2;1;1	5;5;4;3;3;3;3;3;2;2;1;1	60S acidic ribosomal protein P0;60S ribosomal protein L10E;cDNA FLJ75549, highly similar to Homo sapiens ribosomal protein, large, P0 (RPLP0), transcript variant 1, mRNA;Ribosomal protein P0 variant;RPLP0 protein;cDNA FLJ51469, highly similar to 60S acidic ribosomal protein P0;60S acidic ribosomal protein P0-like	RPLP0	60S acidic ribosomal protein P0;RPLP0 protein;cDNA FLJ51469, highly similar to 60S acidic ribosomal protein P0;60S acidic ribosomal protein P0-like;24 kDa protein;60S acidic ribosomal protein P0;19 kDa protein;18 kDa protein	P05388;A8K4Z4;Q53HK9;Q53HW2;Q3B7A4;Q6NSF2;B4E3D5;Q3MHV2;Q8NHW5	12	5	5	5	3	3	3	3	5	5	4	5	3	3	3	3	5	5	4	5	3	3	3	3	5	5	4	5	29	29	29	34.273	317	3
177	2388;5427	2444;5586	14767;14768;14769;14770;14771;14772;14773;14774;32936;32937;32938;32939;32940	27769;27770;27771;27772;27773;27774;27775;27776;27777;60283;60284;60285;60286;60287;60288			IPI00008552	IPI00008552	2	2	2	Glutaredoxin-3;PKC-interacting cousin of thioredoxin;PKC-theta-interacting protein;Thioredoxin-like protein 2	GLRX3;HUSSY-22;PICOT;TXNL2	Glutaredoxin-3	O76003	1	2	2	2	2	2	1	1	2	2	1	1	2	2	1	1	2	2	1	1	2	2	1	1	2	2	1	1	7.5	7.5	7.5	37.432	335	2
178	4004;4802	4137;4947	24340;24341;24342;29060	44501;44502;44503;44504;44505;52482			IPI00008613;IPI00218475;IPI00943264	IPI00008613;IPI00218475;IPI00943264	2;2;2	2;2;2	2;2;2	Interferon-induced 35 kDa protein;Putative uncharacterized protein IFI35	IFI35;IFP35	Putative uncharacterized protein IFI35;Isoform 2 of Interferon-induced 35 kDa protein;32 kDa protein	P80217-1;P80217;C9JGX1;P80217-2	3	2	2	2	0	0	0	0	0	2	0	0	0	0	0	0	0	2	0	0	0	0	0	0	0	2	0	0	9	9	9	31.776	288
179	743	762	4769;4770;4771;4772;4773;4774	8459;8460;8461;8462;8463;8464;8465			IPI00008708;IPI00642046	IPI00008708;IPI00642046	1;1	1;1	1;1	CATX-11;Cellular senescence-inhibited gene protein;Protein PBK1;Ribosomal L1 domain-containing protein 1;RSL1D1 protein;cDNA FLJ52304, highly similar to Ribosomal L1 domain-containing protein 1	CATX11;CSIG;L12;PBK1;RSL1D1	Ribosomal L1 domain-containing protein 1;RSL1D1 protein	O76021;A0PJ87;B4DJ58;Q32Q62;A0PJ61	2	1	1	1	1	1	0	1	0	1	0	1	1	1	0	1	0	1	0	1	1	1	0	1	0	1	0	1	2.7	2.7	2.7	54.972	490	1
180	1217;2717;2973;3399;4607	1250;2775;3041;3506;4752	7671;7672;7673;7674;7675;7676;7677;7678;16727;16728;16729;16730;16731;16732;16733;16734;16735;16736;16737;18391;18392;18393;18394;18395;18396;18397;18398;18399;18400;18401;18402;18403;18404;18405;18406;18407;18408;18409;18410;18411;21102;21103;21104;21105;21106;28040	13892;13893;13894;13895;13896;13897;13898;13899;13900;13901;13902;31655;31656;31657;31658;31659;31660;31661;31662;31663;31664;31665;31666;31667;31668;31669;31670;31671;31672;31673;31674;31675;31676;34786;34787;34788;34789;34790;34791;34792;34793;34794;34795;34796;34797;34798;34799;34800;34801;34802;34803;34804;34805;34806;34807;34808;34809;34810;34811;34812;34813;34814;39138;39139;39140;39141;391…			IPI00008964;IPI00896425;IPI00022134	IPI00008964;IPI00896425;IPI00022134	5;5;4	3;3;2	1;1;1	Ras-related protein Rab-1B;Small GTP-binding protein;RAB1B protein;Putative small GTP-binding protein (Rab1b)	RAB1B;rab1b	Ras-related protein Rab-1B;RAB1B protein;Putative small GTP-binding protein	Q9H0U4;Q92927;Q6FIG4;Q9H1C9	3	5	3	1	5	3	3	4	3	3	3	3	3	1	1	2	1	1	1	1	1	0	0	1	1	0	0	0	27.9	16.9	5	22.171	201	3
181	2443	2499	15039;15040	28152;28153			IPI00008991	IPI00008991	1	1	1	Down-regulator of transcription 1;Negative cofactor 2-beta;Protein Dr1;TATA-binding protein-associated phosphoprotein;Down-regulator of transcription 1 variant;cDNA FLJ32979 fis, clone TESTI2017775, highly similar to TATA-BINDING PROTEIN-ASSOCIATED PHOSPHOPROTEIN;Down-regulator of transcription 1, TBP-binding (Negative cofactor 2), isoform CRA_a;Putative uncharacterized protein DKFZp666G145	DR1;DKFZp666G145;hCG_31940	Protein Dr1	Q01658;Q53F47;Q658N3	1	1	1	1	0	0	0	0	1	1	0	0	0	0	0	0	1	1	0	0	0	0	0	0	1	1	0	0	7.4	7.4	7.4	19.443	176
182	707;1757;2669	725;1803;2726	4536;10822;10823;10824;10825;10826;10827;10828;10829;10830;16477;16478;16479;16480;16481;16482;16483;16484;16485;16486	8035;19347;19348;19349;19350;19351;19352;19353;19354;19355;19356;31122;31123;31124;31125;31126;31127;31128;31129;31130;31131;31132;31133;31134			IPI00009032;IPI00916802	IPI00009032;IPI00916802	3;3	3;3	3;3	La autoantigen;La ribonucleoprotein;Lupus La protein;Sjoegren syndrome type B antigen;Autoantigen La;La 4.1 protein;Ribonucleoprotein (La);Putative uncharacterized protein SSB;Sjogren syndrome antigen B (Autoantigen La);Sjogren syndrome antigen B (Autoantigen La), isoform CRA_c;SS-B/La protein	SSB;hCG_2005701	Lupus La protein;SS-B/La protein	P05455;B5BUB5;Q14730;Q15367;Q53XJ4;Q9UMH5;Q9UMH6	2	3	3	3	2	2	2	1	2	2	2	2	2	2	2	1	2	2	2	2	2	2	2	1	2	2	2	2	7.8	7.8	7.8	46.836	408	2
183	5463	5622	33159;33160	60727;60728;60729			IPI00074587;IPI00412643;IPI00009071;IPI00646643;IPI00386662;IPI00645384;IPI00477946	IPI00074587;IPI00412643;IPI00009071;IPI00646643;IPI00386662;IPI00645384;IPI00477946	1;1;1;1;1;1;1	1;1;1;1;1;1;1	1;1;1;1;1;1;1	40 kDa SR-repressor protein;FUS-interacting serine-arginine-rich protein 1;Splicing factor SRp38;Splicing factor, arginine/serine-rich 13A;TLS-associated protein with Ser-Arg repeats;TLS-associated serine-arginine protein;cDNA FLJ30749 fis, clone FEBRA2000402, highly similar to FUS-interacting serine-arginine-rich protein 1;cDNA FLJ43846 fis, clone TESTI4006393, highly similar to FUS-interacting …	FUSIP1;FUSIP2;SFRS13A;TASR;RP11-4M23.6-005;RP11-4M23.6-014	Isoform 1 of Splicing factor, arginine/serine-rich 13A;Isoform 2 of Splicing factor, arginine/serine-rich 13A;Isoform 3 of Splicing factor, arginine/serine-rich 13A;FUS interacting protein (Serine/arginine-rich) 1;Isoform 4 of Splicing factor, arginine/ser	O75494-1;O75494;B3KNY6;Q53GD7;O75494-2;O75494-3;B4DJP9;Q5JRI3;O75494-4;Q5JRI1;Q6IQ42	7	1	1	1	1	0	0	0	0	0	0	0	1	0	0	0	0	0	0	0	1	0	0	0	0	0	0	0	6.1	6.1	6.1	31.3	262	1
184	588;1797;1987;2731;5328	604;1844;2036;2790;5486	3777;3778;3779;3780;11043;11044;11045;12230;16821;32367;32368	6772;6773;6774;6775;19913;19914;19915;19916;21849;31829;59332;59333;59334			IPI00009104;IPI00909925	IPI00009104	5;2	5;2	5;2	48 kDa TATA box-binding protein-interacting protein;51 kDa erythrocyte cytosolic protein;INO80 complex subunit J;Repressing pontin 52;RuvB-like 2;TIP49b;TIP60-associated protein 54-beta;cDNA FLJ14856 fis, clone PLACE1001054, highly similar to RuvB-like 2 (EC 3.6.1.-);RuvB-like 2 (E. coli), isoform CRA_d;cDNA FLJ32936 fis, clone TESTI2007533, highly similar to RuvB-like 2 (EC 3.6.1.-);RuvB-like 2 …	CGI-46;INO80J;RUVBL2;TIP48;TIP49B;hCG_16214	RuvB-like 2	Q9Y230;B3KNL2;B3KQ59	2	5	5	5	2	1	2	1	1	1	0	2	2	1	2	1	1	1	0	2	2	1	2	1	1	1	0	2	12.1	12.1	12.1	51.156	463	2
185	3047	3115	18890;18891	35677;35678			IPI00009146	IPI00009146	1	1	1	Protein FLN29;TRAF-type zinc finger domain-containing protein 1	FLN29;TRAFD1	TRAF-type zinc finger domain-containing protein 1	O14545;A8K5L6	1	1	1	1	0	0	0	0	0	1	1	0	0	0	0	0	0	1	1	0	0	0	0	0	0	1	1	0	2.1	2.1	2.1	64.84	582
186	2371;2407;3655;4591;4810;5421	2427;2463;3782;4736;4956;5580	14670;14867;22554;22555;22556;22557;22558;22559;27911;27912;27913;27914;27915;27916;27917;27918;27919;27920;29114;29115;29116;29117;32912;32913;32914;32915;32916;32917;32918;32919	27613;27905;41641;41642;41643;41644;41645;41646;50631;50632;50633;50634;50635;50636;50637;50638;50639;50640;50641;50642;50643;50644;50645;50646;50647;50648;52635;52636;52637;52638;60245;60246;60247;60248;60249;60250;60251;60252;60253;60254;60255			IPI00009253;IPI00942239;IPI00748037;IPI00908301;IPI00748905	IPI00009253	6;1;1;1;1	6;1;1;1;1	6;1;1;1;1	Alpha-soluble NSF attachment protein;N-ethylmaleimide-sensitive factor attachment protein alpha	NAPA;SNAPA	Alpha-soluble NSF attachment protein	P54920	5	6	6	6	4	3	4	3	3	3	1	2	4	3	4	3	3	3	1	2	4	3	4	3	3	3	1	2	24.1	24.1	24.1	33.232	295	4
187	4500	4643	27334;27335	49503;49504			IPI00009305;IPI00550894;IPI00896510;IPI00896466	IPI00009305;IPI00550894;IPI00896510;IPI00896466	1;1;1;1	1;1;1;1	1;1;1;1	Glucosamine-6-phosphate deaminase 1;Glucosamine-6-phosphate isomerase 1;Oscillin;cDNA FLJ76269, highly similar to Homo sapiens glucosamine-6-phosphate deaminase 1 (GNPDA1), mRNA;Glucosamine-6-phosphate deaminase 2;Glucosamine-6-phosphate isomerase 2;Glucosamine-6-phosphate isomerase SB52;cDNA FLJ60594, highly similar to Homo sapiens glucosamine-6-phosphate deaminase 2 (GNPDA2), mRNA;Putative gluc…	GNPDA1;GNPI;HLN;KIAA0060;GNP2;GNPDA2	Glucosamine-6-phosphate isomerase 1;Isoform 1 of Glucosamine-6-phosphate isomerase 2;Isoform 2 of Glucosamine-6-phosphate isomerase 2;Isoform 3 of Glucosamine-6-phosphate isomerase 2	P46926;A8K3S1;Q8TDQ7-1;Q8TDQ7;B4DJF3;Q2VYF1;Q8TDQ7-2;Q8TDQ7-3	4	1	1	1	0	1	0	0	0	1	0	0	0	1	0	0	0	1	0	0	0	1	0	0	0	1	0	0	4.2	4.2	4.2	32.668	289
188	2064	2114	12766	23346;23347			IPI00009315	IPI00009315	1	1	1	Acyl-CoA-binding domain-containing protein 3;Golgi complex-associated protein 1;Golgi phosphoprotein 1;Golgi resident protein GCP60;PBR- and PKA-associated protein 7;Peripheral benzodiazepine receptor-associated protein PAP7	ACBD3;GCP60;GOCAP1;GOLPH1	Golgi resident protein GCP60	Q9H3P7	1	1	1	1	0	0	0	0	0	0	0	0	0	0	0	0	0	0	0	0	0	0	0	0	0	0	0	0	4.5	4.5	4.5	60.593	528
189	556;1027;3390	572;1055;3493	3551;3552;3553;3554;3555;3556;3557;3558;6539;6540;6541;6542;6543;6544;6545;6546;21048;21049;21050;21051	6059;6060;6061;6062;6063;6064;6065;6066;6067;12025;12026;12027;12028;12029;12030;12031;12032;39067;39068;39069;39070	29	7	IPI00009328	IPI00009328	3	3	3	ATP-dependent RNA helicase DDX48;ATP-dependent RNA helicase eIF4A-3;DEAD box protein 48;Eukaryotic initiation factor 4A-III;Eukaryotic initiation factor 4A-like NUK-34;Eukaryotic translation initiation factor 4A isoform 3;Nuclear matrix protein 265	DDX48;EIF4A3;KIAA0111	Eukaryotic initiation factor 4A-III	P38919	1	3	3	3	2	3	2	1	3	2	2	3	2	3	2	1	3	2	2	3	2	3	2	1	3	2	2	3	9.2	9.2	9.2	46.871	411	2
190	311;358;1181;1206;1448;1607;1702;1731;1752;2017;2431;2512;2568;2583;2625;2694;2703;2799;2897;2936;3080;3087;3612;3688;3879;3923;4246;4260;4388;4455;4589;4756;4855;5460;5537	320;368;1213;1239;1489;1652;1748;1777;1798;2066;2487;2568;2625;2640;2682;2751;2761;2859;2962;3002;3150;3158;3738;3816;4010;4055;4389;4403;4531;4598;4734;4901;5002;5619;5698	2040;2041;2327;7464;7465;7466;7467;7468;7469;7470;7628;7629;7630;7631;7632;7633;7634;7635;7636;9020;9021;9022;9023;9024;9025;9026;9998;9999;10000;10001;10517;10518;10676;10677;10801;12397;12398;12399;12400;12401;12402;12403;12404;12405;14973;15434;15853;15854;15855;15856;15857;15858;15859;15860;15861;15862;15930;15931;16187;16188;16189;16190;16191;16192;16193;16194;16195;16196;16197;16603;16604;1…	3241;3242;3885;3886;13566;13567;13568;13569;13570;13571;13572;13573;13574;13575;13576;13837;13838;13839;13840;13841;13842;13843;13844;13845;16263;16264;16265;16266;16267;16268;16269;16270;17718;17719;17720;17721;18842;18843;19096;19097;19324;22228;22229;22230;22231;22232;22233;22234;22235;22236;22237;22238;22239;28062;28063;28064;28831;30085;30086;30087;30088;30089;30090;30091;30092;30093;30094;3…			IPI00009342;IPI00328905	IPI00009342	35;1	35;1	34;0	p195;Ras GTPase-activating-like protein IQGAP1;IQ motif containing GTPase activating protein 1;cDNA FLJ55816, highly similar to Ras GTPase-activating-like protein IQGAP1;cDNA FLJ55443, highly similar to Ras GTPase-activating-like protein IQGAP1;IQGAP1 protein	IQGAP1;KIAA0051	Ras GTPase-activating-like protein IQGAP1	P46940;A4QPB0;B4DNP4;B4E2M0;Q05DN7;Q5FWG8;Q6P1N4;Q96PA3	2	35	35	34	18	15	13	14	20	20	12	18	18	15	13	14	20	20	12	18	17	15	12	13	20	20	12	17	29	29	28.4	189.25	1657	18
191	3553	3674	21933	40616			IPI00009368	IPI00009368	1	1	1	Sideroflexin-1;Tricarboxylate carrier protein	SFXN1	Sideroflexin-1	Q9H9B4	1	1	1	1	0	0	0	0	1	0	0	0	0	0	0	0	1	0	0	0	0	0	0	0	1	0	0	0	4	4	4	35.619	322
192	2001	2050	12325;12326;12327	22125;22126;22127			IPI00009480;IPI00916489;IPI00377080;IPI00915801	IPI00009480;IPI00916489;IPI00377080;IPI00915801	1;1;1;1	1;1;1;1	1;1;1;1	COP9 homolog;COP9 signalosome complex subunit 8;JAB1-containing signalosome subunit 8;cDNA, FLJ93976, highly similar to Homo sapiens COP9 homolog (COP9), mRNA;COP9 constitutive photomorphogenic homolog subunit 8 (Arabidopsis), isoform CRA_a;Putative uncharacterized protein COP9;cDNA FLJ60469, highly similar to COP9 signalosome complex subunit 8;cDNA FLJ75974, highly similar to Homo sapiens COP9 c…	COPS8;CSN8;COP9;hCG_1776875	COP9 signalosome complex subunit 8;cDNA FLJ60469, highly similar to COP9 signalosome complex subunit 8;COP9 signalosome subunit 8 isoform 2;Putative uncharacterized protein COPS8	Q99627;B2R8N1;Q53QS9;B4DFF9;A8K1H6;C9JW44	4	1	1	1	0	0	0	0	1	0	0	0	0	0	0	0	1	0	0	0	0	0	0	0	1	0	0	0	6.7	6.7	6.7	23.225	209
193	182;1266;4406;5377	186;1300;4549;5535	1185;1186;1187;1188;1189;1190;1191;1192;1193;7915;26730;26731;26732;26733;26734;32628;32629;32630;32631;32632;32633;32634	1693;1694;1695;1696;1697;1698;1699;1700;1701;1702;1703;1704;1705;1706;14233;48558;48559;48560;48561;48562;48563;48564;59782;59783;59784;59785;59786;59787;59788;59789			IPI00009634;IPI00790715	IPI00009634	4;1	4;1	4;1	Sulfide:quinone oxidoreductase, mitochondrial;cDNA, FLJ93596, highly similar to Homo sapiens sulfide quinone reductase-like (yeast) (SQRDL), mRNA;Sulfide dehydrogenase like;PRO1975	CGI-44;SQRDL	Sulfide:quinone oxidoreductase, mitochondrial	Q9Y6N5;B2R7T6;Q53HW7;Q9UHS8	2	4	4	4	3	2	2	1	2	3	3	4	3	2	2	1	2	3	3	4	3	2	2	1	2	3	3	4	11.8	11.8	11.8	49.96	450	3
194	928;1658;1674;4005	951;1704;1720;4138	5869;5870;5871;10289;10290;10291;10292;10293;10294;10295;10296;10297;10415;10416;24343;24344;24345;24346;24347;24348;24349	10541;10542;10543;18245;18246;18247;18248;18249;18250;18251;18252;18253;18254;18255;18256;18257;18646;18647;18648;44506;44507;44508;44509;44510;44511;44512			IPI00009688;IPI00908895;IPI00553149;IPI00216470;IPI00235352;IPI00952795	IPI00009688;IPI00908895;IPI00553149	4;2;2;1;1;1	4;2;2;1;1;1	4;2;2;1;1;1	1-phosphatidylinositol-5-phosphate 4-kinase 2-alpha;Diphosphoinositide kinase 2-alpha;Phosphatidylinositol-5-phosphate 4-kinase type II alpha;Phosphatidylinositol-5-phosphate 4-kinase type-2 alpha;PIP5KIII;PtdIns(4)P-5-kinase B isoform;PtdIns(4)P-5-kinase C isoform;PtdIns(5)P-4-kinase isoform 2-alpha;cDNA FLJ53867, highly similar to Phosphatidylinositol-4-phosphate 5-kinase type-2 alpha (EC 2.7.1…	PIP4K2A;PIP5K2;PIP5K2A;RP11-301N24.1-002	Phosphatidylinositol-5-phosphate 4-kinase type-2 alpha;cDNA FLJ51838, highly similar to Phosphatidylinositol-4-phosphate 5-kinase type-2 alpha;Phosphatidylinositol-4-phosphate 5-kinase, type II, alpha	P48426;B0YJ66;B4DGX2;B4DH09;Q5JUT3	6	4	4	4	3	3	2	1	2	2	3	2	3	3	2	1	2	2	3	2	3	3	2	1	2	2	3	2	11.1	11.1	11.1	46.224	406	3
195	234;1034;2675;2968	240;1062;2732;3036	1495;1496;1497;1498;1499;1500;1501;1502;1503;6557;6558;6559;16516;16517;16518;16519;16520;18368	2286;2287;2288;2289;2290;2291;2292;2293;2294;12045;12046;12047;12048;31178;31179;31180;31181;31182;34725			IPI00009771;IPI00879819	IPI00009771;IPI00879819	4;4	2;2	2;2	Lamin-B2	LMN2;LMNB2	Lamin-B2;Lamin-B2	Q03252	2	4	2	2	4	2	3	2	2	1	0	2	2	1	2	1	2	1	0	1	2	1	2	1	2	1	0	1	7.1	4.7	4.7	69.948	620	2
196	321;1325	330;1361	2094;8267	3333;14845			IPI00009790;IPI00643196;IPI00552617	IPI00009790;IPI00643196;IPI00552617	2;1;1	1;1;1	1;1;1	6-phosphofructokinase type C;6-phosphofructokinase, platelet type;Phosphofructo-1-kinase isozyme C;Phosphofructokinase 1;Phosphohexokinase;cDNA FLJ35278 fis, clone PROST2006579, highly similar to 6-phosphofructokinase type C (EC 2.7.1.11);Phosphofructokinase-P;PFKP protein;Phosphofructokinase, platelet;Similar to phosphofructokinase, platelet	PFKF;PFKP;PFK-P;RP11-298E9.2-004;RP11-298E9.2-011	6-phosphofructokinase type C;cDNA FLJ35278 fis, clone PROST2006579, highly similar to 6-phosphofructokinase type C;Phosphofructokinase, platelet	Q01813;Q5VSR8;B3KS15;O14943;Q49A78;Q5VSR7;Q8WTZ9;B1APP7	3	2	1	1	0	0	0	0	1	0	0	0	0	0	0	0	0	0	0	0	0	0	0	0	0	0	0	0	5.1	2.7	2.7	85.595	784
197	1856	1904	11397;11398;11399;11400;11401;11402;11403;11404;11405;11406;11407	20615;20616;20617;20618;20619;20620;20621;20622;20623;20624;20625;20626			IPI00009841;IPI00872855;IPI00879259;IPI00879242;IPI00065554;IPI00953325;IPI00293254;IPI00878484	IPI00009841;IPI00872855;IPI00879259;IPI00879242;IPI00065554;IPI00953325;IPI00293254;IPI00878484	1;1;1;1;1;1;1;1	1;1;1;1;1;1;1;1	1;1;1;1;1;1;1;1	cDNA FLJ31747 fis, clone NT2RI2007377, highly similar to RNA-BINDING PROTEIN EWS;Ewing sarcoma breakpoint region 1, isoform CRA_h;Ewing sarcoma breakpoint region 1 protein;EWS oncogene;RNA-binding protein EWS;Ewing sarcoma breakpoint region 1;Ewing sarcoma breakpoint region 1, isoform CRA_b;EWSR1 protein;Ewing sarcoma breakpoint region 1, isoform CRA_g;cDNA FLJ32119 fis, clone PEBLM1000034, highl…	EWSR1;hCG_2010995;EWS;AC002059.7-002;AC002059.7-007;AC002059.7-008	Ewing sarcoma breakpoint region 1 isoform 1;Isoform EWS of RNA-binding protein EWS;Ewing sarcoma breakpoint region 1 isoform 3;Ewing sarcoma breakpoint region 1;Ewing sarcoma breakpoint region 1 isoform 4;Putative uncharacterized protein EWSR1;Isoform EWS-	Q96MX4;Q01844-1;Q01844;Q96FE8;B0QYK0;B0QYK1;Q96MN4;C9JGE3;Q01844-2;C9JSG3	8	1	1	1	1	1	1	1	1	1	1	1	1	1	1	1	1	1	1	1	1	1	1	1	1	1	1	1	2.1	2.1	2.1	68.965	661	1
198	1546;1578;1903;2090;2333;3309;4903;5233	1591;1623;1952;2140;2389;3387;3388;5050;5388	9604;9605;9606;9607;9608;9609;9610;9611;9826;9827;9828;9829;9830;9831;9832;9833;9834;9835;11658;11659;11660;11661;11662;11663;11664;11665;11666;12871;12872;12873;12874;12875;14458;14459;14460;14461;14462;14463;14464;14465;14466;20477;20478;20479;20480;20481;20482;20483;20484;20485;20486;20487;20488;20489;29697;29698;31736;31737;31738;31739;31740;31741;31742;31743	17166;17167;17168;17169;17170;17171;17172;17173;17174;17175;17176;17499;17500;17501;17502;17503;17504;17505;17506;17507;17508;20987;20988;20989;20990;20991;20992;20993;20994;20995;20996;20997;20998;20999;21000;23486;23487;23488;23489;23490;27227;27228;27229;27230;27231;27232;27233;27234;27235;27236;27237;38228;38229;38230;38231;38232;38233;38234;38235;38236;38237;38238;38239;38240;53969;53970;582…	30	583	IPI00009904;IPI00852792	IPI00009904	8;1	8;1	8;1	Endoplasmic reticulum resident protein 70;Endoplasmic reticulum resident protein 72;Protein disulfide-isomerase A4;cDNA FLJ78033, highly similar to Homo sapiens protein disulfide isomerase family A, member 4, mRNA	ERP70;ERP72;PDIA4	Protein disulfide-isomerase A4	P13667;A8K4K6;Q549T6	2	8	8	8	8	5	6	5	7	7	6	6	8	5	6	5	7	7	6	6	8	5	6	5	7	7	6	6	17.5	17.5	17.5	72.932	645	8
199	873	892	5508;5509;5510;5511;5512;5513	9628;9629;9630;9631;9632;9633;9634;9635;9636			IPI00009943;IPI00550900;IPI00910288;IPI00908553;IPI00384863	IPI00009943;IPI00550900;IPI00910288;IPI00908553;IPI00384863	1;1;1;1;1	1;1;1;1;1	1;1;1;1;1	Tumor protein, translationally-controlled 1;Fortilin;Histamine-releasing factor;p23;Translationally-controlled tumor protein;cDNA FLJ57742;cDNA FLJ57738, highly similar to Translationally-controlled tumor protein;HDCMB21P	RP11-290D2.1-004;TPT1	Tumor protein, translationally-controlled 1;Translationally-controlled tumor protein;cDNA FLJ57742;cDNA FLJ57738, highly similar to Translationally-controlled tumor protein;HDCMB21P	Q5W0H4;P13693;B4DLD6;B4DKJ4;Q9UP43	5	1	1	1	1	0	1	0	1	0	0	1	1	0	1	0	1	0	0	1	1	0	1	0	1	0	0	1	7.4	7.4	7.4	21.525	188	1
200	1689	1735	10485	18804			IPI00045478;IPI00009953	IPI00045478;IPI00009953	1;1	1;1	1;1	Rar-like protein;Ras-like protein family member 8C;Ras-related protein Rab-40C;SOCS box-containing protein RAR3;RAR-like GTPase variant;RAB40C, member RAS oncogene family;Ras-related protein Rab-40B;SOCS box-containing protein RAR;RAB40B, member RAS oncogene family variant	RAB40C;RARL;RASL8C;RAB40B;SEC4L	Ras-related protein Rab-40C;Ras-related protein Rab-40B	Q96S21;Q5PXE8;Q6PIU5;Q12829;Q59EV0	2	1	1	1	0	0	0	0	0	1	0	0	0	0	0	0	0	1	0	0	0	0	0	0	0	1	0	0	3.9	3.9	3.9	31.304	281
201	2452	2508	15070;15071;15072;15073;15074	28189;28190;28191;28192;28193			IPI00009958;IPI00556139;IPI00791857;IPI00792995	IPI00009958;IPI00556139;IPI00791857;IPI00792995	1;1;1;1	1;1;1;1	1;1;1;1	COP9 signalosome complex subunit 5;Jun activation domain-binding protein 1;COP9 signalosome subunit 5 variant	COPS5;CSN5;JAB1	COP9 signalosome complex subunit 5;COP9 signalosome subunit 5 variant (Fragment);11 kDa protein;11 kDa protein	Q92905;Q59GH5	4	1	1	1	1	0	0	0	1	1	1	1	1	0	0	0	1	1	1	1	1	0	0	0	1	1	1	1	3	3	3	37.578	334	1
202	51;704;1303;2185;3020;4070;4081;4700	51;722;1338;2236;3088;4206;4217;4845	302;4523;8132;8133;13526;13527;13528;13529;13530;13531;18719;18720;18721;24728;24729;24730;24731;24732;24733;24734;24735;24736;24805;28552;28553;28554;28555;28556;28557;28558;28559	406;8021;14651;14652;24894;24895;24896;24897;24898;24899;35315;35316;35317;45139;45140;45141;45142;45143;45144;45145;45146;45147;45253;51767;51768;51769;51770;51771;51772;51773;51774;51775;51776;51777;51778;51779;51780;51781;51782			IPI00009960;IPI00554469;IPI00470829;IPI00926611;IPI00910079;IPI00940432;IPI00925553;IPI00916765;IPI00655644;IPI00917497	IPI00009960;IPI00554469;IPI00470829;IPI00926611;IPI00910079;IPI00940432;IPI00925553	8;8;8;8;8;8;8;1;1;1	8;8;8;8;8;8;8;1;1;1	8;8;8;8;8;8;8;1;1;1	Cell proliferation-inducing gene 4/52 protein;Mitochondrial inner membrane protein;Mitofilin;p87/89;cDNA, FLJ92546, highly similar to Homo sapiens inner membrane protein, mitochondrial (mitofilin) (IMMT), mRNA;cDNA FLJ51884, highly similar to Mitochondrial inner membrane protein;cDNA FLJ54290, highly similar to Mitochondrial inner membrane protein;cDNA FLJ59388, highly similar to Mitochondrial in…	HMP;IMMT;PIG4;PIG52	Isoform 1 of Mitochondrial inner membrane protein;Isoform 2 of Mitochondrial inner membrane protein;Isoform 3 of Mitochondrial inner membrane protein;Putative uncharacterized protein IMMT;Putative uncharacterized protein IMMT;inner membrane protein, mitoch	Q16891-1;Q16891;B2R5N6;Q16891-2;B4DKR1;B4DS66;Q16891-3;B4DQY2;B9A067;B4DT20;B8ZZQ7;C9J406;C9JJ24	10	8	8	8	4	3	1	1	4	4	3	4	4	3	1	1	4	4	3	4	4	3	1	1	4	4	3	4	11.9	11.9	11.9	83.677	758	4
203	3153;4423	3225;4566	19535;19536;19537;19538;26845;26846;26847;26848;26849;26850;26851	36597;36598;36599;36600;48818;48819;48820;48821;48822;48823;48824;48825;48826;48827			IPI00010080;IPI00924637	IPI00010080;IPI00924637	2;1	2;1	2;1	Oxidative stress-responsive 1 protein;Serine/threonine-protein kinase OSR1;Putative uncharacterized protein OXSR1	KIAA1101;OSR1;OXSR1	Serine/threonine-protein kinase OSR1;Putative uncharacterized protein OXSR1	O95747;C9JIG9	2	2	2	2	2	2	1	0	2	2	1	0	2	2	1	0	2	2	1	0	2	2	1	0	2	2	1	0	4.6	4.6	4.6	58.022	527	2
204	58;129;582;652;691;799;1429;2229;2410;2418;2792;2944;3285;3948;4039;5237	59;132;598;670;709;818;1470;2281;2466;2474;2852;3010;3357;4080;4173;5393	334;335;336;337;338;339;340;341;342;343;344;345;346;347;348;349;350;351;352;353;354;355;356;357;358;359;360;790;791;792;793;794;795;796;797;798;799;800;801;3751;3752;3753;3754;3755;3756;3757;4199;4418;4419;4420;4421;4422;4423;4424;4425;4426;5097;5098;5099;8899;8900;8901;8902;13772;13773;13774;13775;14881;14903;14904;14905;14906;14907;14908;14909;14910;14911;17210;17211;17212;17213;17214;17215;172…	439;440;441;442;443;444;445;446;447;448;449;450;451;452;453;454;455;456;457;458;459;460;461;462;463;464;465;466;467;468;469;470;471;472;473;474;475;476;477;478;479;480;481;482;483;484;485;486;487;488;489;490;491;492;493;494;495;496;497;498;499;500;1127;1128;1129;1130;1131;1132;1133;1134;1135;1136;1137;1138;6743;6744;6745;6746;6747;6748;6749;6750;7422;7835;7836;7837;7838;7839;7840;7841;7842;7843;7…			IPI00010133;IPI00642725;IPI00908906;IPI00446617;REV__IPI00295542;REV__IPI00893190;REV__IPI00892657;REV__IPI00892540	IPI00010133;IPI00642725	16;13;4;3;1;1;1;1	16;13;4;3;1;1;1;1	15;12;4;3;0;0;0;0	Coronin-1A;Coronin-like protein A;Coronin-like protein p57;Tryptophan aspartate-containing coat protein	CORO1;CORO1A	Coronin-1A;40 kDa protein	P31146	8	16	16	15	9	10	12	10	10	9	9	11	9	10	12	10	10	9	9	11	9	10	12	10	10	9	9	10	36.2	36.2	34.9	51.026	461	9
205	1056;1748;3259;3382;3624;3671;4284;4443;4494;5182	1084;1794;3331;3482;3483;3750;3799;4427;4586;4637;5336	6655;6656;6657;6658;6659;6660;6661;6662;6663;10778;10779;10780;10781;10782;10783;10784;10785;20158;20159;20160;20161;20162;20163;20164;20165;20166;20167;20168;20976;20977;20978;20979;20980;20981;20982;20983;22351;22352;22353;22354;22355;22356;22357;22358;22705;22706;22707;22708;22709;22710;22711;22712;22713;25924;25925;25926;25927;25928;25929;25930;25931;25932;25933;25934;25935;25936;25937;26974;…	12181;12182;12183;12184;12185;12186;12187;12188;12189;19277;19278;19279;19280;19281;19282;19283;19284;19285;19286;19287;19288;19289;19290;19291;19292;19293;19294;19295;37496;37497;37498;37499;37500;37501;37502;37503;37504;37505;37506;38929;38930;38931;38932;38933;38934;38935;38936;38937;41336;41337;41338;41339;41340;41341;41342;41343;41344;41345;41346;41347;41890;41891;41892;41893;41894;41895;418…			IPI00010154;IPI00910113;IPI00878124	IPI00010154;IPI00910113	10;9;4	5;4;2	5;4;2	Guanosine diphosphate dissociation inhibitor 1;Oligophrenin-2;Protein XAP-4;Rab GDP dissociation inhibitor alpha;cDNA FLJ58843, highly similar to Rab GDP dissociation inhibitor alpha;cDNA FLJ53519, highly similar to Rab GDP dissociation inhibitor alpha;cDNA FLJ52902, highly similar to Rab GDP dissociation inhibitor alpha	GDI1;GDIL;OPHN2;RABGDIA;XAP4	Rab GDP dissociation inhibitor alpha;cDNA FLJ52902, highly similar to Rab GDP dissociation inhibitor alpha	P31150;B4DH24;B4E070;B4DHX4	3	10	5	5	10	9	9	8	9	9	7	8	5	4	5	3	4	4	2	4	5	4	5	3	4	4	2	4	32	17.7	17.7	50.582	447	6
206	1793	1839	11031;11032;11033;11034;11035	19898;19899;19900;19901;19902;19903;19904;19905			IPI00010157;IPI00916229	IPI00010157;IPI00916229	1;1	1;1	1;1	Methionine adenosyltransferase 2;Methionine adenosyltransferase II;S-adenosylmethionine synthase isoform type-2;S-adenosylmethionine synthetase	AMS2;MAT2A;MATA2;hCG_34602	S-adenosylmethionine synthetase isoform type-2;S-adenosylmethionine synthetase	P31153;B4DEX8;B4DN45	2	1	1	1	1	0	1	0	1	0	0	1	1	0	1	0	1	0	0	1	1	0	1	0	1	0	0	1	3.8	3.8	3.8	43.66	395	1
207	256;1785	263;1831	1630;1631;1632;10981;10982	2472;2473;2474;2475;2476;19755;19756			IPI00607801;IPI00010180;IPI00607693;IPI00008367;IPI00939365	IPI00607801;IPI00010180;IPI00607693;IPI00008367;IPI00939365	2;2;2;1;1	2;2;2;1;1	2;2;2;1;1	Acyl-coenzyme A:cholesterol acyltransferase;Brain carboxylesterase hBr1;Cocaine carboxylesterase;Egasyn;HMSE;Liver carboxylesterase 1;Monocyte/macrophage serine esterase;Retinyl ester hydrolase;Serine esterase 1;Triacylglycerol hydrolase;cDNA FLJ57637, highly similar to Liver carboxylesterase 1 (EC 3.1.1.1);Placental carboxylesterase 3;Putative inactive carboxylesterase 4	CES1;CES2;SES1;CES4	Isoform 2 of Liver carboxylesterase 1;Isoform 1 of Liver carboxylesterase 1;carboxylesterase 1 isoform c precursor;Similar to Liver carboxylesterase 1 precursor (EC 3.1.1.1) (Acyl coenzyme A:cholesterol acyltransferase) (ACAT) (Monocyte/macrophage serine e	P23141-2;P23141;P23141-1;B7Z795;Q9UKY3-2;Q9UKY3;Q9UKY3-1	5	2	2	2	1	0	0	1	1	1	0	0	1	0	0	1	1	1	0	0	1	0	0	1	1	1	0	0	4.6	4.6	4.6	62.591	568	1
208	3790;5337	3920;5495	23327;32418;32419;32420;32421;32422;32423;32424;32425	42812;59410;59411;59412;59413;59414;59415;59416;59417			IPI00922055;IPI00921830;IPI00218836;IPI00815745;IPI00010182	IPI00922055;IPI00921830;IPI00218836;IPI00815745;IPI00010182	2;2;2;2;2	2;2;2;2;2	2;2;2;2;2	Diazepam binding inhibitor, splice form 1G;Diazepam binding inhibitor, splice form 1A(1)-G;Diazepam binding inhibitor, splice form 1D(2);Acyl-CoA-binding protein;Diazepam-binding inhibitor;Endozepine;Diazepam binding inhibitor (GABA receptor modulator, acyl-Coenzyme A binding protein), isoform CRA_a;Diazepam binding inhibitor, splice form 1A(1)-B(1);Diazepam binding inhibitor, splice form 1A(1)-B…	DBI;hCG_17322	Diazepam binding inhibitor, splice form 1G;Diazepam binding inhibitor, splice form 1D;Isoform 2 of Acyl-CoA-binding protein;Diazepam binding inhibitor, splice form 1A;Isoform 1 of Acyl-CoA-binding protein	B8ZWD6;B8ZWD7;B8ZWD9;P07108-2;P07108;B8ZWD2;B8ZWD1;Q4VWZ6;P07108-1;B8ZWD8	5	2	2	2	1	1	1	0	1	1	1	1	1	1	1	0	1	1	1	1	1	1	1	0	1	1	1	1	18.9	18.9	18.9	16.495	148	1
209	199;3615	203;3741	1261;1262;1263;1264;1265;1266;1267;1268;1269;22296;22297;22298;22299;22300;22301;22302;22303;22304;22305	1808;1809;1810;1811;1812;1813;1814;1815;1816;41265;41266;41267;41268;41269;41270;41271;41272;41273;41274			IPI00010204;IPI00843996	IPI00010204;IPI00843996	2;2	1;1	1;1	Pre-mRNA-splicing factor SRP20;Splicing factor, arginine/serine-rich 3;cDNA, FLJ92926, Homo sapiens splicing factor, arginine/serine-rich 3 (SFRS3), mRNA;Splicing factor arginine/serine-rich 3;Splicing factor, arginine/serine-rich 3, isoform CRA_d;cDNA FLJ52832, highly similar to Splicing factor, arginine/serine-rich 3;Splicing factor, arginine/serine-rich 3, isoform CRA_a	SFRS3;SRP20;hCG_14802	Splicing factor, arginine/serine-rich 3;Splicing factor, arginine/serine-rich 3, isoform CRA_a	P84103;B2R6F3;B4E241	2	2	1	1	2	1	2	2	2	2	2	2	1	0	1	1	1	1	1	1	1	0	1	1	1	1	1	1	14	5.5	5.5	19.329	164	1
210	5103	5255	30967;30968;30969;30970	56609;56610;56611;56612			IPI00010207;IPI00645510	IPI00010207;IPI00645510	1;1	1;1	1;1	Ubiquitin-fold modifier 1	BM-002;C13orf20;UFM1;RP11-131P10.1-005	Ubiquitin-fold modifier 1;Ubiquitin-fold modifier 1	P61960;C9JJC2;Q5VXS2	2	1	1	1	0	0	1	0	0	1	0	0	0	0	1	0	0	1	0	0	0	0	1	0	0	1	0	0	17.6	17.6	17.6	9.1175	85
211	584;2293;3768;4747;5486	600;2347;3898;4892;5645	3760;3761;3762;3763;3764;3765;3766;3767;3768;14186;14187;14188;14189;14190;14191;14192;14193;14194;23230;23231;23232;23233;23234;23235;28766;28767;28768;28769;28770;33310;33311;33312;33313;33314;33315;33316;33317;33318;33319;33320	6753;6754;6755;6756;6757;6758;6759;6760;6761;26605;26606;26607;26608;26609;26610;26611;26612;26613;42655;42656;42657;42658;42659;42660;52051;52052;52053;52054;52055;60964;60965;60966;60967;60968;60969;60970;60971;60972;60973;60974;60975;60976;60977;60978;60979;60980;60981;60982;60983			IPI00010270;IPI00877663;IPI00878066;IPI00879948;IPI00790187;IPI00555566	IPI00010270;IPI00877663;IPI00878066;IPI00879948	5;5;5;3;1;1	5;5;5;3;1;1	2;2;2;1;0;0	GX;p21-Rac2;Ras-related C3 botulinum toxin substrate 2;Small G protein;Ras-related C3 botulinum toxin substrate 2 (Rho family, small GTP binding protein Rac2);Ras-related C3 botulinum toxin substrate 2 (Rho family, small GTP binding protein Rac2), isoform CRA_c	RAC2;hCG_1811995;RP1-151B14.8-007;RP1-151B14.8-004;RP1-151B14.8-003	Ras-related C3 botulinum toxin substrate 2;Ras-related C3 botulinum toxin substrate 2 (Rho family, small GTP binding protein Rac2), isoform CRA_c;Ras-related C3 botulinum toxin substrate 2;Ras-related C3 botulinum toxin substrate 2	P15153;B1AH80;B1AH77;B1AH78	6	5	5	2	5	4	4	3	3	4	3	5	5	4	4	3	3	4	3	5	2	2	2	2	2	2	1	2	30.2	30.2	12	21.429	192	5
212	583;3768;4747;5486	599;3898;4892;5645	3758;3759;23230;23231;23232;23233;23234;23235;28766;28767;28768;28769;28770;33310;33311;33312;33313;33314;33315;33316;33317;33318;33319;33320	6751;6752;42655;42656;42657;42658;42659;42660;52051;52052;52053;52054;52055;60964;60965;60966;60967;60968;60969;60970;60971;60972;60973;60974;60975;60976;60977;60978;60979;60980;60981;60982;60983			IPI00219675;IPI00010271;IPI00023138;IPI00394837	IPI00219675;IPI00010271;IPI00023138;IPI00394837	4;4;4;4	1;1;1;1	1;1;1;1	Cell migration-inducing gene 5 protein;p21-Rac1;Ras-like protein TC25;Ras-related C3 botulinum toxin substrate 1;cDNA FLJ77333, highly similar to Homo sapiens ras-related C3 botulinum toxin substrate 1 (rho family, small GTP binding protein Rac1) (RAC1), transcript variant Rac1b, mRNA;Ras-related C3 botulinum toxin substrate 1 (Rho family, small GTP binding protein Rac1);Ras-related C3 botulinum …	MIG5;RAC1;TC25;hCG_14926;tcag7.839;RAC3	Isoform B of Ras-related C3 botulinum toxin substrate 1;Isoform A of Ras-related C3 botulinum toxin substrate 1;Ras-related C3 botulinum toxin substrate 3;Ras-related C3 botulinum toxin substrate 1 (Rho family, small GTP binding protein Rac1), isoform CRA_	P63000-2;P63000;A4D2P0;P63000-1;A4D2P1;P60763;A4D2P2	4	4	1	1	4	2	3	1	1	2	2	3	1	0	1	0	0	0	0	0	1	0	1	0	0	0	0	0	20.9	4.3	4.3	23.467	211	1
213	3996	4129	24312;24313	44457;44458			IPI00883925;IPI00796038;IPI00434965;IPI00877018;IPI00434966;IPI00792543;IPI00010276	IPI00883925;IPI00796038;IPI00434965;IPI00877018;IPI00434966;IPI00792543;IPI00010276	1;1;1;1;1;1;1	1;1;1;1;1;1;1	1;1;1;1;1;1;1	FLJ00169 protein;ADP-ribosylation factor-like protein 6-interacting protein 4;HSP-975;HSVI-binding protein;SR-15;SRp25;cDNA, FLJ96871, highly similar to Homo sapiens ADP-ribosylation-like factor 6 interacting protein 4(ARL6IP4), mRNA;Splicing regulator SRrp37;Splicing regulator SRrp37-2	FLJ00169;ARL6IP4	ADP-ribosylation factor-like protein 6-interacting protein 4;SRp25 nuclear protein isoform 1;Isoform 2 of ADP-ribosylation factor-like protein 6-interacting protein 4;Isoform 3 of ADP-ribosylation factor-like protein 6-interacting protein 4;Isoform 4 of AD	Q8TEM4;Q66PJ3-1;Q66PJ3;Q66PJ3-2;Q66PJ3-3;B2RE15;B3V0L0;B3V0L1;Q66PJ3-4	7	1	1	1	0	0	0	0	1	0	0	0	0	0	0	0	1	0	0	0	0	0	0	0	1	0	0	0	3.7	3.7	3.7	46.914	435
214	2976;3322	3044;3405	18428;18429;18430;18431;18432;18433;20583	34833;34834;34835;34836;34837;34838;34839;38358			IPI00010304	IPI00010304	2	2	2	Bomapin;Peptidase inhibitor 10;Serpin B10;cDNA, FLJ95846, highly similar to Homo sapiens serpin peptidase inhibitor, clade B (ovalbumin), member 10 (SERPINB10), mRNA;Serpin peptidase inhibitor, clade B (Ovalbumin), member 10	PI10;SERPINB10	Serpin B10	P48595;B2RC45;Q4VAX6	1	2	2	2	1	0	1	0	1	1	0	1	1	0	1	0	1	1	0	1	1	0	1	0	1	1	0	1	8.1	8.1	8.1	45.402	397	1
215	3642	3769	22487;22488;22489;22490;22491;22492;22493;22494;22495	41554;41555;41556;41557;41558;41559;41560;41561;41562;41563;41564;41565			IPI00878669;IPI00010320	IPI00878669;IPI00010320	1;1	1;1	1;1	Putative uncharacterized protein CBX1;Chromobox protein homolog 1;Heterochromatin protein 1 homolog beta;Heterochromatin protein p25;HP1Hsbeta;M31;Modifier 1 protein;p25beta;CBX1 protein;cDNA, FLJ92997, Homo sapiens chromobox homolog 1 (HP1 beta homolog Drosophila ) (CBX1), mRNA;Chromobox homolog 1 (HP1 beta homolog Drosophila ), isoform CRA_a	CBX1;CBX;hCG_2000655	Putative uncharacterized protein CBX1;Chromobox protein homolog 1	B5MD17;P83916;Q6IBN6	2	1	1	1	1	1	1	1	1	1	1	1	1	1	1	1	1	1	1	1	1	1	1	1	1	1	1	1	5.8	5.8	5.8	21.915	189	1
216	48	48	287;288;289;290;291;292	386;387;388;389;390;391;392			IPI00848334;IPI00867746;IPI00010368;IPI00867529	IPI00848334;IPI00867746;IPI00010368;IPI00867529	1;1;1;1	1;1;1;1	1;1;1;1	Kinesin-2;Kinesin-like protein KIF2A;cDNA FLJ56002, highly similar to Kinesin-like protein KIF2;cDNA, FLJ79515, highly similar to Kinesin-like protein KIF2	KIF2;KIF2A;KNS2	Isoform 4 of Kinesin-like protein KIF2A;Isoform 3 of Kinesin-like protein KIF2A;Isoform 1 of Kinesin-like protein KIF2A;Isoform 2 of Kinesin-like protein KIF2A	O00139-4;O00139;B4DM85;O00139-3;O00139-1;B0AZS5;O00139-2	4	1	1	1	1	0	1	0	1	1	1	0	1	0	1	0	1	1	1	0	1	0	1	0	1	1	1	0	1.5	1.5	1.5	84.088	744	1
217	3002;3003;4303;5329	3070;3071;4446;5487	18611;18612;18613;18614;18615;18616;18617;18618;18619;18620;18621;18622;18623;18624;18625;18626;26054;26055;26056;26057;26058;26059;26060;26061;26062;26063;26064;26065;26066;26067;26068;26069;26070;26071;32369;32370;32371;32372;32373;32374;32375;32376;32377;32378;32379;32380;32381;32382;32383;32384	35166;35167;35168;35169;35170;35171;35172;35173;35174;35175;35176;35177;35178;35179;35180;35181;35182;35183;35184;35185;35186;35187;35188;35189;35190;35191;35192;35193;35194;35195;35196;35197;47156;47157;47158;47159;47160;47161;47162;47163;47164;47165;47166;47167;47168;47169;47170;47171;47172;47173;47174;47175;47176;47177;47178;47179;47180;47181;47182;47183;47184;47185;47186;47187;47188;47189;471…			IPI00010402;IPI00746352;IPI00514669	IPI00010402;IPI00746352;IPI00514669	4;4;4	4;4;4	4;4;4	Putative uncharacterized protein;SH3 domain-binding glutamic acid-rich-like protein 3;SH3 domain-binding protein 1;SH3 domain binding glutamic acid-rich protein like 3	P1725;SH3BGRL3;RP11-569G9.2-002	Putative uncharacterized protein;SH3 domain-binding glutamic acid-rich-like protein 3;SH3 domain binding glutamic acid-rich protein like 3	Q86Z22;Q9H299;Q5T123	3	4	4	4	3	3	3	3	3	3	3	3	3	3	3	3	3	3	3	3	3	3	3	3	3	3	3	3	16.4	16.4	16.4	23.838	226	5
218	763;3813;3930;4001;4726;4793;5110;5264	782;3943;4062;4134;4871;4938;5262;5421	4878;4879;4880;4881;4882;4883;4884;4885;23434;23435;23436;23437;23438;24016;24327;24328;24329;24330;24331;24332;24333;24334;24335;28678;28679;28680;28681;28682;28683;28684;28685;28686;29014;29015;29016;29017;29018;31007;31960;31961;31962;31963;31964	8629;8630;8631;8632;8633;8634;8635;8636;42954;42955;42956;42957;42958;43978;44486;44487;44488;44489;44490;44491;44492;44493;44494;44495;51938;51939;51940;51941;51942;51943;51944;51945;51946;51947;52425;52426;52427;52428;52429;56660;58608;58609;58610;58611;58612			IPI00010414	IPI00010414	8	8	8	C-terminal LIM domain protein 1;Elfin;LIM domain protein CLP-36;PDZ and LIM domain protein 1	CLIM1;CLP36;PDLIM1	PDZ and LIM domain protein 1	O00151	1	8	8	8	5	5	3	3	6	6	3	3	5	5	3	3	6	6	3	3	5	5	3	3	6	6	3	3	36.5	36.5	36.5	36.071	329	5
219	918;1161;2412;4733	940;1193;2468;4878	5815;7364;7365;14888;28705;28706;28707;28708;28709;28710	10475;13431;13432;27936;51970;51971;51972;51973;51974;51975;51976;51977;51978;51979			IPI00010438;IPI00794436;IPI00216231;IPI00795000;IPI00794966;IPI00796942;IPI00795513	IPI00010438;IPI00794436;IPI00216231	4;4;3;1;1;1;1	4;4;3;1;1;1;1	4;4;3;1;1;1;1	Synaptosomal-associated protein 23;Vesicle-membrane fusion protein SNAP-23;Synaptosomal-associated protein	SNAP23;hCG_40424	Isoform SNAP-23a of Synaptosomal-associated protein 23;19 kDa protein;Isoform SNAP-23b of Synaptosomal-associated protein 23	O00161-1;O00161;A8K287;O00161-2	7	4	4	4	2	1	1	1	1	0	0	1	2	1	1	1	1	0	0	1	2	1	1	1	1	0	0	1	30.3	30.3	30.3	23.354	211	2
220	128	131	784;785;786;787;788;789	1118;1119;1120;1121;1122;1123;1124;1125;1126			IPI00219628;IPI00010466	IPI00219628;IPI00010466	1;1	1;1	1;1	Protein kinase C beta type	PKCB;PRKCB;PRKCB1	Isoform Beta-II of Protein kinase C beta type;Isoform Beta-I of Protein kinase C beta type	P05771-2;P05771;C5IFJ8;P05771-1	2	1	1	1	1	0	1	0	1	1	1	1	1	0	1	0	1	1	1	1	1	0	1	0	1	1	1	1	2.7	2.7	2.7	77.011	673	1
221	20;147;306;634;1246;1365;1760;1857;2129;2440;2572;2584;2867;3023;3049;3075;3283;3383;3486;3706;3829;4333;4478;4479;4878;5134;5188;5317;5335;5385;5389;5560	20;150;151;314;652;1279;1403;1806;1905;1906;2179;2496;2629;2641;2932;3091;3117;3145;3355;3484;3485;3607;3836;3960;4476;4621;4622;5025;5287;5342;5475;5493;5543;5547;5721	119;120;121;122;123;124;125;126;932;933;934;935;936;937;938;939;940;941;942;943;944;945;946;947;948;949;950;951;952;953;954;955;2011;2012;2013;2014;2015;2016;2017;2018;4101;4102;4103;4104;4105;4106;4107;4108;4109;4110;4111;4112;4113;4114;4115;4116;4117;4118;4119;4120;4121;4122;4123;7806;7807;8548;8549;8550;8551;8552;8553;8554;8555;8556;8557;8558;8559;8560;8561;10840;10841;10842;10843;10844;10845;…	142;143;144;145;146;147;148;149;150;151;1334;1335;1336;1337;1338;1339;1340;1341;1342;1343;1344;1345;1346;1347;1348;1349;1350;1351;1352;1353;1354;1355;1356;1357;1358;1359;1360;1361;1362;1363;3191;3192;3193;3194;3195;3196;3197;3198;7240;7241;7242;7243;7244;7245;7246;7247;7248;7249;7250;7251;7252;7253;7254;7255;7256;7257;7258;7259;7260;7261;7262;7263;7264;7265;7266;7267;7268;7269;7270;7271;7272;7273…	31;32;33	166;322;337	IPI00010471;IPI00909658;IPI00646259;IPI00216694;IPI00947227;IPI00032304;IPI00643270;IPI00908503;IPI00945930	IPI00010471	32;10;9;7;7;3;3;2;1	32;10;9;7;7;3;3;2;1	32;10;9;7;7;3;3;2;1	LC64P;L-plastin;Lymphocyte cytosolic protein 1;Plastin-2;cDNA FLJ39956 fis, clone SPLEN2024990, highly similar to Plastin-2;L-plastin variant	LCP1;PLS2	Plastin-2	P13796;B3KUI1;Q53FI1;Q59GX5	9	32	32	32	30	26	27	27	30	28	25	27	30	26	27	27	30	28	25	27	30	26	27	27	30	28	25	27	58.4	58.4	58.4	70.289	627	38
222	574;2624;4716;5459	590;2681;4861;5618	3695;3696;3697;3698;3699;3700;3701;3702;3703;3704;16177;16178;16179;16180;16181;16182;16183;16184;16185;16186;28631;33134;33135;33136;33137;33138;33139;33140;33141;33142	6400;6401;6402;6403;6404;6405;6406;6407;6408;6409;6410;6411;6412;6413;6414;6415;6416;30564;30565;30566;30567;30568;30569;30570;30571;30572;30573;51862;60696;60697;60698;60699;60700;60701;60702;60703;60704;60705;60706;60707;60708			IPI00010491;IPI00643312	IPI00010491;IPI00643312	4;2	4;2	4;2	C25KG;Ras-related protein Rab-27B	RAB27B	Ras-related protein Rab-27B;10 kDa protein	O00194	2	4	4	4	3	3	3	3	4	3	3	3	3	3	3	3	4	3	3	3	3	3	3	3	4	3	3	3	21.1	21.1	21.1	24.608	218	3
223	2459;2633	2515;2690	15113;15114;15115;15116;15117;15118;15119;15120;15121;15122;16254	28237;28238;28239;28240;28241;28242;28243;28244;28245;28246;28247;30801			IPI00010697;IPI00216225;IPI00921401;IPI00216222;IPI00216223;IPI00216224;IPI00216221;IPI00921080	IPI00010697;IPI00216225;IPI00921401;IPI00216222;IPI00216223;IPI00216224;IPI00216221;IPI00921080	2;2;2;2;2;2;2;2	2;2;2;2;2;2;2;2	2;2;2;2;2;2;2;2	CD49 antigen-like family member F;Integrin alpha-6;Integrin alpha-6 heavy chain;Integrin alpha-6 light chain;VLA-6;Putative uncharacterized protein ITGA6	ITGA6	Isoform Alpha-6X1X2B of Integrin alpha-6;Isoform Alpha-6X1X2A of Integrin alpha-6;Isoform 9 of Integrin alpha-6;Isoform Alpha-6X1B of Integrin alpha-6;Putative uncharacterized protein ITGA6;Isoform Alpha-6X2B of Integrin alpha-6;Isoform Alpha-6X1A of Integ	P23229-1;P23229;P23229-6;P23229-9;P23229-3;P23229-4;C9JK10;P23229-5;P23229-2;P23229-7	8	2	2	2	1	1	1	1	1	1	1	1	1	1	1	1	1	1	1	1	1	1	1	1	1	1	1	1	2.7	2.7	2.7	126.63	1130	1
224	1249;4491	1282;4634	7820;7821;7822;7823;27297	14103;14104;14105;14106;49460			IPI00010706;IPI00915302	IPI00010706;IPI00915302	2;2	2;2	2;2	Glutathione synthase;Glutathione synthetase;cDNA FLJ51785, highly similar to Glutathione synthetase (EC 6.3.2.3);cDNA FLJ50601, highly similar to Glutathione synthetase (EC 6.3.2.3)	GSS	Glutathione synthetase;Glutathione synthetase	P48637;B7Z1C5;B7Z514;Q8TDA8;B6F210	2	2	2	2	0	1	0	0	1	0	0	1	0	1	0	0	1	0	0	1	0	1	0	0	1	0	0	1	5.3	5.3	5.3	52.384	474
225	505;1013;2247;2382	520;1040;2299;2438	3258;3259;3260;3261;3262;6486;13858;13859;13860;13861;13862;13863;13864;13865;13866;13867;13868;14736	5626;5627;5628;5629;5630;5631;5632;11965;25896;25897;25898;25899;25900;25901;25902;25903;25904;25905;25906;25907;27729			IPI00010720;IPI00940257;IPI00909956	IPI00010720;IPI00940257	4;4;1	4;4;1	4;4;1	CCT-epsilon;T-complex protein 1 subunit epsilon;cDNA FLJ78433, highly similar to Homo sapiens chaperonin containing TCP1, subunit 5 (epsilon) (CCT5), mRNA;cDNA FLJ50442, highly similar to T-complex protein 1 subunit epsilon;cDNA FLJ51711, highly similar to T-complex protein 1 subunit epsilon;cDNA FLJ58784, highly similar to T-complex protein 1 subunit epsilon;cDNA FLJ54333, highly similar to T-co…	CCT5;CCTE;KIAA0098	T-complex protein 1 subunit epsilon;cDNA FLJ52361, highly similar to T-complex protein 1 subunit epsilon	P48643;A8K2X8;B4DDU6;B4DE30;B4DX08;B4DXI1;B4DZT5;B7ZAR1;Q9BU08;B4DYC8;B4DYD8;Q96GI1;Q9HB74	3	4	4	4	1	2	2	1	2	3	1	1	1	2	2	1	2	3	1	1	1	2	2	1	2	3	1	1	9.1	9.1	9.1	59.67	541	1
226	611;1661;3358;3569;3767;4276	628;1707;3452;3690;3897;4419	3965;3966;3967;10306;10307;10308;10309;10310;10311;10312;10313;10314;20849;22031;22032;23220;23221;23222;23223;23224;23225;23226;23227;23228;23229;25881;25882;25883	7068;7069;7070;18266;18267;18268;18269;18270;18271;18272;18273;18274;18275;38746;40880;40881;42644;42645;42646;42647;42648;42649;42650;42651;42652;42653;42654;46916;46917;46918			IPI00010740;IPI00216613	IPI00010740;IPI00216613	6;5	6;5	5;4	100 kDa DNA-pairing protein;DNA-binding p52/p100 complex, 100 kDa subunit;Polypyrimidine tract-binding protein-associated-splicing factor;Splicing factor, proline- and glutamine-rich;SFPQ protein;Splicing factor proline/glutamine-rich (Polypyrimidine tract binding protein associated)	PSF;SFPQ	Isoform Long of Splicing factor, proline- and glutamine-rich;Isoform Short of Splicing factor, proline- and glutamine-rich	P23246-1;P23246;Q6PIX2;Q86VG2;Q9BSV4;P23246-2	2	6	6	5	2	4	2	2	4	3	3	2	2	4	2	2	4	3	3	2	2	4	2	2	3	2	2	2	13.6	13.6	12.4	76.149	707	2
227	164;240;241;654;1172;1210;1386;2942;2971;3176;3284;3288;3337;3983;4175;4550	168;246;247;672;1204;1243;1424;3008;3039;3248;3356;3360;3423;3424;4116;4317;4694	1058;1059;1060;1061;1062;1063;1064;1065;1066;1067;1068;1069;1525;1526;1527;1528;1529;1530;1531;1532;1533;1534;1535;1536;1537;1538;4201;4202;4203;4204;4205;4206;4207;4208;7398;7399;7400;7401;7402;7403;7641;7642;7643;7644;7645;7646;7647;7648;7649;8654;8655;8656;8657;8658;8659;8660;8661;8662;8663;18186;18187;18188;18189;18190;18191;18192;18193;18194;18195;18196;18197;18198;18199;18200;18201;18202;18…	1518;1519;1520;1521;1522;1523;1524;1525;1526;1527;1528;1529;2316;2317;2318;2319;2320;2321;2322;2323;2324;2325;2326;2327;2328;2329;2330;7424;7425;7426;7427;7428;7429;7430;7431;13476;13477;13478;13479;13480;13481;13850;13851;13852;13853;13854;13855;13856;13857;13858;13859;13860;13861;13862;13863;13864;13865;13866;15732;15733;15734;15735;15736;15737;15738;15739;15740;15741;15742;15743;15744;15745;15…	34	105	IPI00010779;IPI00910322	IPI00010779;IPI00910322	16;11	16;11	6;6	TM30p1;Tropomyosin alpha-4 chain;Tropomyosin-4;cDNA FLJ54184, highly similar to Tropomyosin alpha-4 chain;cDNA FLJ52936, weakly similar to Tropomyosin alpha-4 chain	TPM4	Isoform 1 of Tropomyosin alpha-4 chain;cDNA FLJ52936, weakly similar to Tropomyosin alpha-4 chain	P67936-1;P67936;B4DVY2;B4DTB1	2	16	16	6	11	12	13	10	11	8	7	11	11	12	13	10	11	8	7	11	5	5	6	5	5	4	4	5	49.6	49.6	15.3	28.521	248	14
228	825;1092;1410;2672;2785;3323;3504;3591;3825;3845;4755;4848;5514	844;1121;1450;2729;2845;3406;3407;3625;3717;3956;3976;4900;4995;5673	5269;5270;5271;5272;5273;5274;5275;6906;6907;6908;6909;6910;6911;6912;6913;6914;6915;8808;8809;8810;8811;8812;8813;8814;8815;8816;8817;16504;16505;16506;16507;16508;16509;16510;16511;16512;16513;17143;17144;17145;17146;17147;17148;20584;20585;20586;20587;20588;20589;20590;20591;20592;20593;20594;20595;20596;20597;20598;20599;20600;20601;20602;21673;21674;22182;22183;22184;22185;22186;22187;22188;…	9253;9254;9255;9256;9257;9258;9259;9260;9261;9262;12560;12561;12562;12563;12564;12565;12566;12567;12568;12569;15986;15987;15988;15989;15990;15991;15992;15993;15994;15995;31158;31159;31160;31161;31162;31163;31164;31165;31166;31167;31168;31169;31170;31171;31172;31173;31174;31175;32631;32632;32633;32634;32635;32636;32637;38359;38360;38361;38362;38363;38364;38365;38366;38367;38368;38369;38370;38371;3…	35	425	IPI00010796;IPI00878551;IPI00879437;IPI00911004	IPI00010796;IPI00878551	13;12;5;1	13;12;5;1	13;12;5;1	Cellular thyroid hormone-binding protein;p55;Prolyl 4-hydroxylase subunit beta;Protein disulfide-isomerase;cDNA FLJ56766, highly similar to Protein disulfide-isomerase (EC5.3.4.1);cDNA FLJ59361, highly similar to Protein disulfide-isomerase (EC 5.3.4.1);cDNA FLJ38619 fis, clone HEART2007696, highly similar to Protein disulfide-isomerase (EC 5.3.4.1);cDNA FLJ45462 fis, clone BRSTN2011961, highly s…	ERBA2L;P4HB;PDI;PDIA1;PO4DB;hCG_95895	Protein disulfide-isomerase;cDNA FLJ59430, highly similar to Protein disulfide-isomerase	P07237;B2RDQ2;B4DJS0;B4DNL5;B3KTQ9;B4DLN6;B4DUA5;Q96C96	4	13	13	13	10	7	6	6	7	8	8	8	10	7	6	6	7	8	8	8	10	7	6	6	7	8	8	8	28.9	28.9	28.9	57.116	508	11
229	76;516;2006;2460	77;531;2055;2516	451;452;453;454;455;456;457;458;459;3321;3322;12343;12344;12345;12346;12347;12348;12349;12350;12351;15123;15124;15125;15126;15127;15128;15129;15130;15131;15132	609;610;611;612;613;614;615;616;617;618;619;620;5707;5708;5709;22168;22169;22170;22171;22172;22173;22174;22175;22176;28248;28249;28250;28251;28252;28253;28254;28255;28256;28257;28258;28259			IPI00010810;IPI00895865;IPI00792673	IPI00010810;IPI00895865;IPI00792673	4;4;3	4;4;3	4;4;3	Electron transfer flavoprotein subunit alpha, mitochondrial;cDNA FLJ76486, highly similar to Homo sapiens electron-transfer-flavoprotein, alpha polypeptide (glutaric aciduria II) (ETFA), nuclear gene encoding mitochondrial protein, mRNA;Electron transfer flavoprotein alpha-subunit;Electron-transfer-flavoprotein, alpha polypeptide;Electron-transfer-flavoprotein, alpha polypeptide (Glutaric aciduri…	ETFA;hCG_39414	Electron transfer flavoprotein subunit alpha, mitochondrial;electron transfer flavoprotein, alpha polypeptide isoform b;24 kDa protein	P13804;Q53XN3;B4DT43	3	4	4	4	3	3	4	3	3	3	3	2	3	3	4	3	3	3	3	2	3	3	4	3	3	3	3	2	19.2	19.2	19.2	35.079	333	3
230	218	222	1391;1392;1393;1394;1395;1396	2043;2044;2045;2046;2047;2048;2049;2050			IPI00165587;IPI00215644;IPI00874257;IPI00010844;IPI00382683;IPI00645902;IPI00646437;IPI00479062;IPI00514654;IPI00645350;IPI00644218	IPI00165587;IPI00215644;IPI00874257;IPI00010844;IPI00382683;IPI00645902;IPI00646437;IPI00479062;IPI00514654;IPI00645350;IPI00644218	1;1;1;1;1;1;1;1;1;1;1	1;1;1;1;1;1;1;1;1;1;1	1;1;1;1;1;1;1;1;1;1;1	Galectin-8;Po66 carbohydrate-binding protein;Prostate carcinoma tumor antigen 1;Lectin, galactoside-binding, soluble, 8;Lymphocyte/NHL galectin-8 long isoform;Colorectal carcinoma-derived galectin-8 variant II;Putative uncharacterized protein LGALS8;Galectin-8 variant;Lymphocyte/NHL galectin-8 short isoform;Galectin-8g	LGALS8;RP11-385F5.1-001;RP11-385F5.1-007;RP11-385F5.1-006;RP11-385F5.1-009;RP11-385F5.1-013;RP11-385F5.1-014;RP11-385F5.1-011	galectin-8 isoform a;Isoform 3 of Galectin-8;Putative uncharacterized protein LGALS8;Isoform 1 of Galectin-8;Lymphocyte/NHL galectin-8 short isoform;Lectin, galactoside-binding, soluble, 8;Lectin, galactoside-binding, soluble, 8;Lectin, galactoside-binding	O00214-2;O00214;Q5T3P5;Q8TEV1;Q9BXC8;O00214-3;C9JNF5;O00214-1;Q59E97;Q96QS7;Q5T3P6;Q5T3P9;Q5T3Q0;B1ANM0;B1ANL9;B3F166;Q5T3P7	11	1	1	1	1	1	1	1	0	0	1	1	1	1	1	1	0	0	1	1	1	1	1	1	0	0	1	1	3.6	3.6	3.6	40.397	359	1
231	408;2596	422;2653	2639;16024	4533;30332			IPI00010860;IPI00953045;IPI00216220;IPI00790097;IPI00791380;IPI00789338	IPI00010860;IPI00953045;IPI00216220;IPI00790097;IPI00791380;IPI00789338	2;2;2;1;1;1	2;2;2;1;1;1	2;2;2;1;1;1	26S proteasome non-ATPase regulatory subunit 9;26S proteasome regulatory subunit p27;Putative uncharacterized protein PSMD9	PSMD9	Isoform p27-L of 26S proteasome non-ATPase regulatory subunit 9;Putative uncharacterized protein PSMD9;Isoform p27-S of 26S proteasome non-ATPase regulatory subunit 9;12 kDa protein;9 kDa protein;7 kDa protein	O00233-1;O00233;C9JR25;O00233-2	6	2	2	2	0	0	0	0	1	0	0	0	0	0	0	0	1	0	0	0	0	0	0	0	1	0	0	0	9.4	9.4	9.4	24.653	223
232	156;1196;1675;1935;2179;2242;2582;2609;3653;5026;5506	160;1229;1721;1984;2230;2294;2639;2666;3780;5175;5665	1004;1005;1006;1007;1008;1009;1010;1011;1012;7576;7577;7578;7579;7580;7581;7582;7583;7584;7585;7586;7587;7588;7589;7590;7591;7592;7593;10417;10418;10419;10420;11854;11855;11856;11857;11858;11859;11860;11861;11862;11863;11864;11865;11866;13466;13467;13468;13469;13470;13471;13472;13473;13474;13817;13818;13819;13820;13821;13822;13823;13824;13825;13826;13827;15922;15923;15924;15925;15926;15927;15928;…	1435;1436;1437;1438;1439;1440;1441;1442;1443;13762;13763;13764;13765;13766;13767;13768;13769;13770;13771;13772;13773;13774;13775;13776;13777;13778;13779;13780;13781;13782;13783;13784;13785;13786;13787;13788;13789;13790;13791;13792;13793;13794;13795;13796;13797;18649;18650;18651;18652;18653;21267;21268;21269;21270;21271;21272;21273;21274;21275;21276;21277;21278;21279;24756;24757;24758;24759;24760;…			IPI00010896;IPI00877596	IPI00010896	11;2	11;2	11;2	Chloride channel ABP;Chloride intracellular channel protein 1;Nuclear chloride ion channel 27;Regulatory nuclear chloride ion channel protein;Chloride intracellular channel 1 variant;cDNA, FLJ94671, Homo sapiens chloride intracellular channel 1 (CLIC1), mRNA;Chloride intracellular channel 1	CLIC1;NCC27;DADB-110M10.1-001;DAMA-236L13.3-001;DAMC-117B11.2-001;DAQB-350E15.4-001;DASS-312M4.8-001;XXbac-BCX88C14.3-001	Chloride intracellular channel protein 1	O00299;Q53FB0;Q5SRT3	2	11	11	11	11	10	8	8	10	9	7	10	11	10	8	8	10	9	7	10	11	10	8	8	10	9	7	10	64.3	64.3	64.3	26.922	241	14
233	533;641;855;977;2039;2642;2815;2858;3548;4552;5436	548;659;874;1002;2089;2699;2875;2923;3669;4696;5595	3419;3420;3421;3422;3423;3424;3425;3426;3427;3428;4143;4144;4145;4146;4147;4148;4149;5408;6167;6168;6169;6170;6171;6172;6173;6174;6175;12575;12576;16332;16333;16334;16335;16336;16337;16338;16339;16340;16341;17350;17351;17352;17353;17354;17355;17356;17660;17661;21916;21917;21918;21919;21920;21921;21922;21923;21924;27684;32996;32997;32998;32999;33000;33001;33002;33003	5832;5833;5834;5835;5836;5837;5838;5839;5840;5841;7361;7362;7363;7364;7365;7366;7367;9483;11027;11028;11029;11030;11031;11032;11033;11034;11035;22733;22734;30940;30941;30942;30943;30944;30945;30946;30947;30948;30949;30950;30951;30952;30953;30954;30955;30956;30957;30958;30959;33016;33017;33018;33019;33020;33021;33022;33564;33565;33566;33567;40598;40599;40600;40601;40602;40603;40604;40605;40606;406…			IPI00011107;IPI00953980	IPI00011107;IPI00953980	11;9	11;9	10;9	ICD-M;IDP;Isocitrate dehydrogenase [NADP], mitochondrial;NADP(+)-specific ICDH;Oxalosuccinate decarboxylase;cDNA FLJ50469, highly similar to Isocitrate dehydrogenase;cDNA, FLJ79287, highly similar to Isocitrate dehydrogenase;cDNA FLJ50654, highly similar to Isocitrate dehydrogenase;Isocitrate dehydrogenase 2 (NADP+), mitochondrial variant;Isocitrate dehydrogenase	IDH2	Isocitrate dehydrogenase [NADP], mitochondrial;Isocitrate dehydrogenase	P48735;B4DFL2;B4DSZ6;Q53GL5;Q13584	2	11	11	10	6	7	7	6	7	6	6	6	6	7	7	6	7	6	6	6	5	6	6	5	6	5	5	5	26.5	26.5	24.6	50.909	452	6
234	428;563;4616	442;579;4761	2749;2750;3595;28078;28079;28080;28081;28082	4728;4729;6155;51038;51039;51040;51041;51042;51043;51044;51045			IPI00011126;IPI00848107;IPI00895901	IPI00011126;IPI00848107;IPI00895901	3;2;2	3;2;2	3;2;2	26S protease regulatory subunit 4;26S proteasome AAA-ATPase subunit RPT2;Proteasome 26S subunit ATPase 1;cDNA FLJ58247, highly similar to 26S protease regulatory subunit 4;Proteasome 26S ATPase subunit 1 variant;cDNA, FLJ93843, Homo sapiens proteasome (prosome, macropain) 26S subunit, ATPase, 1(PSMC1), mRNA;Proteasome (Prosome, macropain) 26S subunit, ATPase, 1;Proteasome (Prosome, macropain) 26S…	PSMC1;hCG_2029049	26S protease regulatory subunit 4;33 kDa protein;26S protease regulatory subunit 4	P62191;B4DR63;Q53HB3;Q53XL8;Q6NW36	3	3	3	3	0	0	1	0	2	2	1	0	0	0	1	0	2	2	1	0	0	0	1	0	2	2	1	0	10.7	10.7	10.7	49.184	440
235	374;2458;2700	385;2514;2758	2419;15105;15106;15107;15108;15109;15110;15111;15112;16648;16649;16650;16651;16652;16653;16654;16655	4032;28226;28227;28228;28229;28230;28231;28232;28233;28234;28235;28236;31482;31483;31484;31485;31486;31487;31488;31489			IPI00011201;IPI00643577;IPI00640765	IPI00011201;IPI00643577	3;2;1	3;2;1	3;2;1	Malic enzyme 2;NAD-dependent malic enzyme, mitochondrial;Malic enzyme	ME2;hCG_23687	NAD-dependent malic enzyme, mitochondrial;Malic enzyme	P23368;B2R8J2;Q9BWL6	3	3	3	3	2	2	1	3	1	2	1	2	2	2	1	3	1	2	1	2	2	2	1	3	1	2	1	2	7.4	7.4	7.4	65.443	584	2
236	948;1594;3076;3903;4975;5241;5593	972;1639;3146;4035;5122;5397;5754	5982;5983;5984;5985;5986;5987;5988;5989;9918;9919;9920;9921;9922;9923;9924;9925;9926;9927;19103;19104;19105;23919;30168;30169;30170;30171;30172;30173;31802;34031;34032	10749;10750;10751;10752;10753;10754;10755;10756;10757;10758;17628;17629;17630;17631;17632;17633;17634;17635;17636;17637;17638;17639;35996;35997;35998;43847;54790;54791;54792;54793;54794;54795;58383;62443;62444			IPI00011229;IPI00853455;IPI00852597;IPI00879328;IPI00658053;IPI00892793	IPI00011229;IPI00853455;IPI00852597;IPI00879328	7;5;4;4;3;3	7;5;4;4;3;3	7;5;4;4;3;3	Cathepsin D;Cathepsin D heavy chain;Cathepsin D light chain;Putative uncharacterized protein CTSD	CPSD;CTSD	Cathepsin D;Putative uncharacterized protein CTSD;Putative uncharacterized protein CTSD;Putative uncharacterized protein CTSD	P07339;C9JIH9;C9JH19;C9JC30	6	7	7	7	4	3	1	3	6	3	3	2	4	3	1	3	6	3	3	2	4	3	1	3	6	3	3	2	19.7	19.7	19.7	44.552	412	4
237	5356	5514	32553;32554;32555;32556	59688;59689;59690;59691			IPI00011250	IPI00011250	1	1	1	Ubiquitin carboxyl-terminal hydrolase isozyme L3;Ubiquitin thioesterase L3	UCHL3	Ubiquitin carboxyl-terminal hydrolase isozyme L3	P15374	1	1	1	1	0	0	0	0	1	1	0	0	0	0	0	0	1	1	0	0	0	0	0	0	1	1	0	0	7	7	7	26.182	230
238	170;753;1286;1690;1968;2835	174;772;1321;1736;2017;2897	1100;1101;1102;1103;1104;1105;1106;1107;1108;4821;4822;4823;4824;4825;4826;4827;4828;4829;8047;8048;8049;8050;10486;12123;12124;17489;17490;17491	1574;1575;1576;1577;1578;1579;1580;1581;1582;1583;1584;1585;1586;8545;8546;8547;8548;8549;8550;8551;8552;8553;8554;8555;8556;8557;8558;14560;14561;14562;14563;18805;21726;21727;33243;33244;33245			IPI00011253;IPI00939811;IPI00855830;IPI00879848	IPI00011253;IPI00939811	6;4;2;2	6;4;2;2	6;4;2;2	40S ribosomal protein S3;Ribosomal protein S3 variant;Ribosomal protein S3	OK/SW-cl.26;RPS3	40S ribosomal protein S3;Ribosomal protein S3	P23396;Q53G83;Q9NQS8	4	6	6	6	3	1	2	2	5	4	3	4	3	1	2	2	5	4	3	4	3	1	2	2	5	4	3	4	26.7	26.7	26.7	26.688	243	4
239	2448;4242;4949	2504;4385;5096	15054;15055;15056;25695;25696;29981;29982;29983	28169;28170;28171;46582;46583;54435;54436;54437			IPI00011268;IPI00216044;IPI00514496;IPI00642213;IPI00790685;IPI00166137;IPI00641351;IPI00640938	IPI00011268;IPI00216044;IPI00514496;IPI00642213	3;3;3;3;1;1;1;1	3;3;3;3;1;1;1;1	3;3;3;3;1;1;1;1	Autoantigen p542;Heterogeneous nuclear ribonucleoprotein C-like 2;hnRNP associated with lethal yellow protein homolog;RNA-binding protein Raly;cDNA FLJ77422, highly similar to Homo sapiens RNA binding protein, autoantigenic (hnRNP-associated with lethal yellow homolog (mouse)), transcript variant 1, mRNA;RNA binding protein (Autoantigenic, hnRNP-associated with lethal yellow) long isoform variant…	HNRPCL2;P542;RALY;hCG_37136;RP1-64K7.1-005;RP1-64K7.1-007	RNA binding protein, autoantigenic (HnRNP-associated with lethal yellow homolog (Mouse)), isoform CRA_a (Fragment);Isoform 1 of RNA-binding protein Raly;RNA binding protein, autoantigenic;RNA binding protein, autoantigenic	Q9UKM9-1;Q9UKM9;Q53GL6;Q9UKM9-2;A8K4T9;Q5QPM0;Q5QPL9	8	3	3	3	0	1	1	0	2	2	0	1	0	1	1	0	2	2	0	1	0	1	1	0	2	2	0	1	9.8	9.8	9.8	32.55	307
240	903;1651;1919;4963	924;1697;1968;5110	5669;5670;10237;10238;10239;10240;10241;10242;10243;10244;10245;10246;11752;11753;11754;11755;11756;11757;11758;11759;11760;11761;30058;30059;30060;30061;30062;30063;30064;30065;30066	9942;9943;18168;18169;18170;18171;18172;18173;18174;18175;18176;18177;18178;18179;18180;18181;18182;18183;18184;18185;18186;18187;21113;21114;21115;21116;21117;21118;21119;21120;21121;21122;21123;21124;21125;21126;21127;21128;21129;21130;21131;21132;21133;21134;21135;21136;21137;54572;54573;54574;54575;54576;54577;54578;54579;54580;54581;54582			IPI00011274;IPI00845282;IPI00045498	IPI00011274;IPI00845282;IPI00045498	4;4;4	2;2;2	2;2;2	AU-rich element RNA-binding factor;Heterogeneous nuclear ribonucleoprotein D-like;JKT41-binding protein;Protein laAUF1;cDNA FLJ59198, highly similar to Homo sapiens heterogeneous nuclear ribonucleoprotein D-like (HNRPDL), transcript variant 2, mRNA;cDNA FLJ60148, highly similar to Homo sapiens heterogeneous nuclear ribonucleoprotein D-like (HNRPDL), transcript variant 2, mRNA	HNRPDL;JKTBP	Isoform 1 of Heterogeneous nuclear ribonucleoprotein D-like;Isoform 2 of Heterogeneous nuclear ribonucleoprotein D-like;Isoform 3 of Heterogeneous nuclear ribonucleoprotein D-like	O14979-1;O14979;B4DGN3;B4DTA2;O14979-2;O14979-3	3	4	2	2	3	3	3	3	3	3	3	3	1	1	1	2	1	1	1	1	1	1	1	2	1	1	1	1	10	5.7	5.7	46.437	420	1
241	431;658;747;764;2340;2434;2925;3713;3715;4093;4237;5363;5492	445;676;766;783;2396;2490;2991;3843;3845;4229;4380;5521;5651	2753;2754;2755;2756;2757;2758;2759;2760;4222;4781;4782;4783;4784;4886;14496;14497;14980;14981;14982;14983;14984;18074;18075;18076;22906;22907;22908;22909;22910;22911;22912;22922;22923;22924;22925;22926;22927;22928;24869;24870;24871;24872;24873;24874;24875;24876;24877;25666;25667;25668;32578;32579;32580;32581;32582;32583;32584;33353;33354;33355;33356;33357	4732;4733;4734;4735;4736;4737;4738;4739;4740;4741;4742;4743;7448;8474;8475;8476;8477;8637;27269;27270;28073;28074;28075;28076;28077;28078;28079;34325;34326;34327;42200;42201;42202;42203;42204;42205;42206;42217;42218;42219;42220;42221;42222;42223;42224;45330;45331;45332;45333;45334;45335;45336;45337;45338;46540;46541;46542;59721;59722;59723;59724;59725;59726;59727;59728;59729;59730;61024;61025;610…			IPI00011285;IPI00910547;IPI00909108	IPI00011285;IPI00910547	13;10;2	13;10;2	13;10;2	Calcium-activated neutral proteinase 1;Calpain mu-type;Calpain-1 catalytic subunit;Calpain-1 large subunit;Cell proliferation-inducing gene 30 protein;Micromolar-calpain;cDNA, FLJ96627, highly similar to Homo sapiens calpain 1, (mu/I) large subunit (CAPN1), mRNA;Putative uncharacterized protein CAPN1;cDNA FLJ53224, highly similar to Calpain-1 catalytic subunit (EC 3.4.22.52)	CANPL1;CAPN1;PIG30	Calpain-1 catalytic subunit;Putative uncharacterized protein CAPN1	P07384;B2RDI5;A8MSM1;B4DWH5	3	13	13	13	10	5	8	6	8	5	3	6	10	5	8	6	8	5	3	6	10	5	8	6	8	5	3	6	19.9	19.9	19.9	81.889	714	10
242	1399;3394;5540	1439;3498;3499;5701	8743;21071;21072;21073;21074;21075;33704;33705;33706;33707;33708;33709	15906;39095;39096;39097;39098;39099;39100;61929;61930;61931;61932;61933;61934;61935;61936	36	232	IPI00011416;IPI00908564	IPI00011416;IPI00908564	3;2	2;1	2;1	Delta(3,5)-Delta(2,4)-dienoyl-CoA isomerase, mitochondrial;cDNA FLJ57619, highly similar to Delta 3,5-delta 2,4-dienoyl-CoA isomerase, mitochondrial (EC 5.3.3.-)	ECH1	Delta(3,5)-Delta(2,4)-dienoyl-CoA isomerase, mitochondrial;cDNA FLJ57619, highly similar to Delta 3,5-delta 2,4-dienoyl-CoA isomerase, mitochondrial	Q13011;B4DVS4	2	3	2	2	2	1	1	1	0	2	1	1	2	1	1	1	0	2	1	1	2	1	1	1	0	2	1	1	9.8	7.3	7.3	35.816	328	2
243	2538;2623;2928;4603	2595;2680;2994;4748	15609;15610;15611;16172;16173;16174;16175;16176;18095;18096;18097;18098;18099;18100;28004;28005;28006;28007;28008;28009;28010;28011;28012;28013	29265;29266;29267;30557;30558;30559;30560;30561;30562;30563;34356;34357;34358;34359;34360;34361;34362;50791;50792;50793;50794;50795;50796;50797;50798;50799;50800;50801;50802;50803;50804;50805;50806			IPI00011488;IPI00954149;IPI00645585;IPI00871334;IPI00385784	IPI00011488;IPI00954149;IPI00645585	4;3;2;1;1	4;3;2;1;1	4;3;2;1;1	Mammalian STE20-like protein kinase 1;Serine/threonine-protein kinase 4;Serine/threonine-protein kinase Krs-2;STE20-like kinase MST1;Serine/threonine kinase 4 variant;Putative uncharacterized protein DKFZp686A2068;STK4 protein	MST1;STK4;DKFZp686A2068	Isoform 1 of Serine/threonine-protein kinase 4;Putative uncharacterized protein DKFZp686A2068;Isoform 2 of Serine/threonine-protein kinase 4	Q13043-1;Q13043;Q59FZ4;Q5H9T5;Q13043-2;A0PJ51;Q9BS84	5	4	4	4	2	4	2	1	3	3	2	2	2	4	2	1	3	3	2	2	2	4	2	1	3	3	2	2	11.1	11.1	11.1	55.63	487	2
244	2299	2353	14226;14227	26674;26675			IPI00012828;IPI00303933;IPI00926442;IPI00011522;IPI00793428	IPI00012828;IPI00303933;IPI00926442;IPI00011522;IPI00793428	1;1;1;1;1	1;1;1;1;1	1;1;1;1;1	3-ketoacyl-CoA thiolase, peroxisomal;Acetyl-CoA acyltransferase;Beta-ketothiolase;Peroxisomal 3-oxoacyl-CoA thiolase;cDNA FLJ55549, highly similar to 3-ketoacyl-CoA thiolase, peroxisomal (EC 2.3.1.16);3-oxoacyl-CoA thiolase;ACAA1 protein;cDNA FLJ54941, highly similar to 3-ketoacyl-CoA thiolase, peroxisomal (EC 2.3.1.16);cDNA, FLJ79450, highly similar to 3-ketoacyl-CoA thiolase, peroxisomal (EC 2.…	ACAA;ACAA1;PTHIO	3-ketoacyl-CoA thiolase, peroxisomal;acetyl-Coenzyme A acyltransferase 1 isoform b;Putative uncharacterized protein ACAA1;cDNA, FLJ79450, highly similar to 3-ketoacyl-CoA thiolase, peroxisomal;13 kDa protein	P09110;B4DEN6;Q8NCW8;Q96CA6;C9J6A6;B4DVF4;O43203	5	1	1	1	0	1	0	0	0	0	0	0	0	1	0	0	0	0	0	0	0	1	0	0	0	0	0	0	4.5	4.5	4.5	44.292	424
245	1451;1722	1492;1768	9040;10611	16291;19009			IPI00011603;IPI00383659	IPI00011603;IPI00383659	2;1	2;1	2;1	26S proteasome non-ATPase regulatory subunit 3;26S proteasome regulatory subunit RPN3;26S proteasome regulatory subunit S3;Proteasome subunit p58;cDNA FLJ30049 fis, clone ADRGL1000033, highly similar to 26S proteasome non-ATPase regulatory subunit 3;cDNA FLJ56054, highly similar to 26S proteasome non-ATPase regulatory subunit 3;cDNA FLJ55739, highly similar to 26S proteasome non-ATPase regulatory…	PSMD3	26S proteasome non-ATPase regulatory subunit 3;Proteasome subunit p58	O43242;B3KNN7;B4DEB0;B4DPM7;B4DT72;B4DV84;Q6IBN0;Q8N9M2;Q96N86;O95325	2	2	2	2	0	0	0	0	0	1	0	0	0	0	0	0	0	1	0	0	0	0	0	0	0	1	0	0	3.7	3.7	3.7	60.977	534
246	2529	2586	15555;15556	29054;29055			IPI00011609;IPI00219198;IPI00219197	IPI00011609;IPI00219198;IPI00219197	1;1;1	1;1;1	1;1;1	E6AP ubiquitin-protein ligase;Human papillomavirus E6-associated protein;Oncogenic protein-associated protein E6-AP;Renal carcinoma antigen NY-REN-54;Ubiquitin-protein ligase E3A;Ubiquitin protein ligase E3A;Ubiquitin ligase E3A isoform 1;cDNA FLJ77551, highly similar to Homo sapiens ubiquitin protein ligase E3A (human papilloma virus E6-associated protein, Angelman syndrome) (UBE3A), transcript …	E6AP;EPVE6AP;HPVE6A;UBE3A;hCG_18679	Isoform II of Ubiquitin-protein ligase E3A;Isoform III of Ubiquitin-protein ligase E3A;Isoform I of Ubiquitin-protein ligase E3A	Q05086-1;Q05086;Q9BUI6;Q05086-3;Q5W7F7;Q05086-2;Q9H2G0	3	1	1	1	0	0	0	0	0	1	0	1	0	0	0	0	0	1	0	1	0	0	0	0	0	1	0	1	1.5	1.5	1.5	100.69	875
247	2271;2590	2323;2647	13979;13980;15977;15978;15979;15980;15981;15982;15983;15984	26160;26161;30268;30269;30270;30271;30272;30273;30274;30275;30276			IPI00011770	IPI00011770	2	2	2	Complex I-MLRQ;NADH dehydrogenase [ubiquinone] 1 alpha subcomplex subunit 4;NADH-ubiquinone oxidoreductase MLRQ subunit	NDUFA4	NADH dehydrogenase [ubiquinone] 1 alpha subcomplex subunit 4	O00483	1	2	2	2	2	1	1	0	1	1	1	0	2	1	1	0	1	1	1	0	2	1	1	0	1	1	1	0	24.7	24.7	24.7	9.3697	81	2
248	1170	1202	7394	13470			IPI00011913	IPI00011913	1	1	1	Heterogeneous nuclear ribonucleoprotein A0	HNRNPA0;HNRPA0	Heterogeneous nuclear ribonucleoprotein A0	Q13151	1	1	1	1	0	0	0	0	0	0	0	0	0	0	0	0	0	0	0	0	0	0	0	0	0	0	0	0	4.3	4.3	4.3	30.84	305
249	1981;3204	2030;3276	12177;12178;12179;12180;12181;12182;12183;12184;12185;19855;19856	21784;21785;21786;21787;21788;21789;21790;21791;21792;21793;37049;37050			IPI00011937;IPI00647280;IPI00938009;IPI00639945	IPI00011937;IPI00647280;IPI00938009;IPI00639945	2;2;2;2	1;1;1;1	1;1;1;1	Antioxidant enzyme AOE372;Peroxiredoxin IV;Peroxiredoxin-4;Thioredoxin peroxidase AO372;Thioredoxin-dependent peroxide reductase A0372;Putative uncharacterized protein PRDX4	PRDX4	Peroxiredoxin-4;Putative uncharacterized protein PRDX4;similar to thioredoxin peroxidase;Putative uncharacterized protein PRDX4	Q13162;A6NJJ0;C9JLQ6	4	2	1	1	1	1	1	1	1	2	2	1	0	0	0	0	0	1	1	0	0	0	0	0	0	1	1	0	6.6	3.7	3.7	30.54	271
250	290;2020;5160;5354	297;2069;5314;5512	1904;1905;1906;1907;12420;31375;31376;32543	2975;2976;2977;2978;22262;57445;57446;59673			IPI00012007;IPI00935818	IPI00012007;IPI00935818	4;3	4;3	4;3	Adenosylhomocysteinase;S-adenosyl-L-homocysteine hydrolase;AHCY protein;cDNA FLJ52743, highly similar to Adenosylhomocysteinase (EC 3.3.1.1);cDNA, FLJ79079, highly similar to Adenosylhomocysteinase (EC 3.3.1.1)	AHCY;SAHH	Adenosylhomocysteinase;adenosylhomocysteinase isoform 2	P23526;B3KUN3;Q1RMG2	2	4	4	4	3	1	0	0	1	1	0	1	3	1	0	0	1	1	0	1	3	1	0	0	1	1	0	1	11.6	11.6	11.6	47.716	432	3
251	500;586;1341;2561;3551;5391	515;602;1377;2618;3672;5549	3218;3219;3220;3221;3222;3223;3224;3225;3226;3227;3228;3773;3774;3775;8358;8359;8360;8361;8362;8363;8364;8365;8366;8367;8368;8369;8370;8371;8372;8373;8374;8375;8376;8377;15751;15752;15753;15754;15755;15756;15757;15758;15759;15760;15761;15762;15763;15764;21927;21928;21929;21930;32707;32708;32709;32710;32711;32712;32713;32714;32715;32716;32717;32718;32719;32720;32721	5540;5541;5542;5543;5544;5545;5546;5547;5548;5549;5550;5551;5552;5553;5554;5555;5556;5557;5558;5559;5560;5561;5562;5563;5564;5565;5566;5567;5568;5569;5570;5571;5572;5573;5574;5575;5576;5577;5578;5579;5580;5581;5582;5583;5584;5585;6767;6768;6769;6770;15003;15004;15005;15006;15007;15008;15009;15010;15011;15012;15013;15014;15015;15016;15017;15018;15019;15020;15021;15022;15023;15024;15025;15026;15027…			IPI00012011;IPI00909841;IPI00413344	IPI00012011;IPI00909841	6;5;1	6;5;1	6;5;1	18 kDa phosphoprotein;Cofilin, non-muscle isoform;Cofilin-1;cDNA FLJ51435, moderately similar to Cofilin-1	CFL;CFL1	Cofilin-1;cDNA FLJ51435, moderately similar to Cofilin-1	P23528;B4E112	3	6	6	6	5	6	5	4	4	4	5	5	5	6	5	4	4	4	5	5	5	6	5	4	4	4	5	5	45.2	45.2	45.2	18.502	166	8
252	193;1476;2286;2784;2872;3223	197;1518;2340;2844;2937;3295	1236;1237;1238;1239;9160;9161;9162;9163;9164;9165;9166;9167;9168;9169;14096;14097;14098;14099;14100;14101;14102;14103;14104;14105;17134;17135;17136;17137;17138;17139;17140;17141;17142;17738;17739;17740;17741;17742;17743;17744;17745;17746;19979;19980;19981;19982;19983;19984;19985;19986	1760;1761;1762;1763;16438;16439;16440;16441;16442;16443;16444;16445;16446;16447;16448;16449;16450;16451;16452;16453;16454;16455;16456;16457;26421;26422;26423;26424;26425;26426;26427;26428;26429;26430;26431;26432;26433;32622;32623;32624;32625;32626;32627;32628;32629;32630;33701;33702;33703;33704;33705;33706;33707;33708;33709;33710;37260;37261;37262;37263;37264;37265;37266;37267;37268			IPI00796337;IPI00216689;IPI00012066;IPI00790627;IPI00791223;IPI00470509;IPI00900327;IPI00788837;IPI00027970;IPI00410587;IPI00550365;IPI00167750;IPI00101278;IPI00410586;IPI00795754;IPI00790019;IPI00789448;IPI00941606	IPI00796337;IPI00216689;IPI00012066;IPI00790627;IPI00791223;IPI00470509;IPI00900327;IPI00788837;IPI00027970;IPI00410587;IPI00550365;IPI00167750;IPI00101278;IPI00410586	6;6;6;6;6;6;6;6;3;3;3;3;3;3;1;1;1;1	3;3;3;3;3;3;3;3;1;1;1;1;1;1;1;1;1;1	3;3;3;3;3;3;3;3;1;1;1;1;1;1;1;1;1;1	Poly(RC)-binding protein 2 isoform b variant;Poly(RC) binding protein 2;Poly(RC) binding protein 2, isoform CRA_d;Alpha-CP2;Heterogeneous nuclear ribonucleoprotein E2;Poly(rC)-binding protein 2;cDNA FLJ77432, highly similar to Homo sapiens poly(rC) binding protein 2 (PCBP2), transcript variant 2, mRNA;Poly(RC) binding protein 2, isoform CRA_b;PCBP2 protein;Poly(RC) binding protein 2, isoform CRA_…	hCG_2017557;PCBP2;PCBP3	poly(rC) binding protein 2 isoform a;Poly(rC)-binding protein 2;poly(rC) binding protein 2 isoform b;poly(rC) binding protein 2 isoform e;poly(rC) binding protein 2 isoform f;poly(rC) binding protein 2 isoform c;cDNA FLJ58339, highly similar to Poly(rC)-bi	Q59HD4;Q6IPF4;Q15366;A8K7X6;Q32Q82;Q68Y55;B4DLC0;B4DXP5;B4DRD7;P57721-1;P57721;P57721-4;A8MX33;Q5MJP6;P57721-5;P57721-2;C9JH66;P57721-3	18	6	3	3	6	5	5	5	5	6	4	6	3	3	3	3	3	3	2	3	3	3	3	3	3	3	2	3	21	10.4	10.4	38.651	366	3
253	253;917;2509;4566	260;939;2565;4710	1613;1614;1615;1616;1617;1618;1619;1620;1621;5806;5807;5808;5809;5810;5811;5812;5813;5814;15417;15418;15419;15420;15421;15422;15423;27766;27767;27768	2453;2454;2455;2456;2457;2458;2459;2460;2461;2462;10466;10467;10468;10469;10470;10471;10472;10473;10474;28811;28812;28813;28814;28815;28816;28817;50335;50336;50337			IPI00941649;IPI00644055;IPI00012074;IPI00856038;IPI00856037;IPI00910614	IPI00941649;IPI00644055;IPI00012074;IPI00856038;IPI00856037;IPI00910614	4;4;4;4;3;3	2;2;2;2;1;1	2;2;2;2;1;1	Heterogeneous nuclear ribonucleoprotein R;cDNA, FLJ93632, highly similar to Homo sapiens heterogeneous nuclear ribonucleoprotein R (HNRPR), mRNA;cDNA FLJ53358, highly similar to Heterogeneous nuclear ribonucleoprotein R;cDNA FLJ54544, highly similar to Heterogeneous nuclear ribonucleoprotein R;Heterogeneous nuclear ribonucleoprotein R, isoform CRA_a;Heterogeneous nuclear ribonucleoprotein-R2;Puta…	HNRNPR;HNRPR;hCG_38907;DKFZp686A13234;DKFZp686O0665	71 kDa protein;Isoform 2 of Heterogeneous nuclear ribonucleoprotein R;Isoform 1 of Heterogeneous nuclear ribonucleoprotein R;Heterogeneous nuclear ribonucleoprotein-R2;heterogeneous nuclear ribonucleoprotein R isoform 3;heterogeneous nuclear ribonucleoprot	O43390-2;O43390;O43390-1;B2R7W4;B4DMB1;B4DT28;Q2L7G6;Q6MZS5;B4DMD1;Q0VGD6;Q7Z334	6	4	2	2	3	3	2	2	3	4	3	4	1	1	1	1	1	2	1	2	1	1	1	1	1	2	1	2	6.1	3.6	3.6	71.313	637	1
254	4824	4971	29210;29211;29212;29213;29214;29215;29216;29217;29218	52908;52909;52910;52911;52912;52913;52914;52915;52916;52917			IPI00012079;IPI00942600;IPI00908588;IPI00798302;IPI00910983	IPI00012079;IPI00942600;IPI00908588;IPI00798302;IPI00910983	1;1;1;1;1	1;1;1;1;1	1;1;1;1;1	Eukaryotic translation initiation factor 4B;cDNA FLJ54492, highly similar to Eukaryotic translation initiation factor 4B;cDNA FLJ59206, highly similar to Eukaryotic translation initiation factor 4B;cDNA FLJ59405, highly similar to Eukaryotic translation initiation factor 4B;EIF4B protein;cDNA FLJ59402, highly similar to Eukaryotic translation initiation factor 4B	EIF4B	cDNA FLJ54492, highly similar to Eukaryotic translation initiation factor 4B;70 kDa protein;cDNA FLJ59206, highly similar to Eukaryotic translation initiation factor 4B;cDNA FLJ59405, highly similar to Eukaryotic translation initiation factor 4B;cDNA FLJ59	P23588;B4DRM3;B4DEP6;B4DS13;Q7Z5Y0;B4DS01	5	1	1	1	1	1	1	1	1	1	1	1	1	1	1	1	1	1	1	1	1	1	1	1	1	1	1	1	2.1	2.1	2.1	69.725	616	1
255	839;1555;1657	858;1600;1703	5331;9666;10280;10281;10282;10283;10284;10285;10286;10287;10288	9378;17241;17242;18235;18236;18237;18238;18239;18240;18241;18242;18243;18244			IPI00012268;IPI00926258;IPI00926410;IPI00796340;IPI00793806	IPI00012268;IPI00926258;IPI00926410;IPI00796340	3;3;3;2;1	3;3;3;2;1	3;3;3;2;1	26S proteasome non-ATPase regulatory subunit 2;26S proteasome regulatory subunit RPN1;26S proteasome regulatory subunit S2;26S proteasome subunit p97;Protein 55.11;Tumor necrosis factor type 1 receptor-associated protein 2;cDNA FLJ53357, highly similar to 26S proteasome non-ATPase regulatory subunit 2;cDNA FLJ54077, highly similar to 26S proteasome non-ATPase regulatory subunit 2;Proteasome (Pros…	PSMD2;TRAP2;DKFZp564A2282	26S proteasome non-ATPase regulatory subunit 2;86 kDa protein;cDNA FLJ55045, highly similar to 26S proteasome non-ATPase regulatory subunit 2;22 kDa protein	Q13200;B4DM22;B4DX07;Q53XQ4;Q59EG8;Q9NSM5;B4DXY1	5	3	3	3	1	1	1	0	1	1	2	1	1	1	1	0	1	1	2	1	1	1	1	0	1	1	2	1	3.4	3.4	3.4	100.2	908	1
256	965;2026;2157;2500;3152;3424;3665	989;2076;2207;2556;3224;3539;3792	6086;6087;6088;6089;6090;12458;13312;13313;13314;13315;13316;13317;13318;13319;13320;15359;15360;15361;15362;15363;15364;15365;15366;15367;15368;19532;19533;19534;21270;22639	10878;10879;10880;10881;10882;10883;22322;24416;24417;24418;24419;24420;24421;24422;24423;24424;24425;24426;28714;28715;28716;28717;28718;28719;28720;28721;28722;28723;28724;28725;28726;28727;28728;28729;28730;28731;36592;36593;36594;36595;36596;39395;41770			IPI00012269;IPI00745154	IPI00012269	7;3	7;3	7;3	155 kDa platelet multimerin;Elastin microfibril interface located protein 4;EMILIN-4;Endothelial cell multimerin;Multimerin-1;Platelet glycoprotein Ia*;cDNA FLJ55622, highly similar to Multimerin-1	ECM;EMILIN4;GPIA*;MMRN;MMRN1	Isoform 1 of Multimerin-1	Q13201-1;Q13201;B7Z7R8	2	7	7	7	4	4	3	4	2	4	2	2	4	4	3	4	2	4	2	2	4	4	3	4	2	4	2	2	8.1	8.1	8.1	138.11	1228	4
257	1105;3267	1136;3339	7041;20211	12905;37713			IPI00012340;IPI00793205	IPI00012340;IPI00793205	2;1	2;1	2;1	Pre-mRNA-splicing factor SRp30C;Splicing factor, arginine/serine-rich 9;cDNA FLJ76387, highly similar to Homo sapiens splicing factor, arginine/serine-rich 9 (SFRS9), mRNA;cDNA FLJ56571, highly similar to Splicing factor, arginine/serine-rich 9	SFRS9;SRP30C	Splicing factor, arginine/serine-rich 9;cDNA FLJ56571, highly similar to Splicing factor, arginine/serine-rich 9	Q13242;A8K3M9;B4DFT9	2	2	2	2	0	0	0	0	1	0	0	1	0	0	0	0	1	0	0	1	0	0	0	0	1	0	0	1	10.4	10.4	10.4	25.542	221
258	676;2800	694;2860	4286;17252;17253;17254;17255;17256;17257;17258;17259	7544;32778;32779;32780;32781;32782;32783;32784;32785;32786;32787;32788			IPI00915825;IPI00012341;IPI00413654;IPI00000015;IPI00012345;IPI00215879;IPI00556297;IPI00867672;IPI00908618;IPI00221286	IPI00915825;IPI00012341;IPI00413654;IPI00000015;IPI00012345;IPI00215879;IPI00556297;IPI00867672;IPI00908618;IPI00221286	2;2;2;1;1;1;1;1;1;1	2;2;2;1;1;1;1;1;1;1	2;2;2;1;1;1;1;1;1;1	CS0DF038YO05 variant;Delayed-early protein HRS;Pre-mRNA-splicing factor SRP40;Splicing factor, arginine/serine-rich 5;cDNA FLJ57379, highly similar to Splicing factor, arginine/serine-rich 5;cDNA FLJ57437, highly similar to Splicing factor, arginine/serine-rich 5;Full-length cDNA clone CS0DF038YO05 of Fetal brain of Homo sapiens (human);Splicing factor, arginine/serine-rich 5, isoform CRA_c;Pre-m…	HRS;SFRS5;SRP40;hCG_21965;SFRS4;SRP75;hCG_23483;SFRS6;SRP55;DKFZp686L2175	CS0DF038YO05 variant (Fragment);Isoform SRP40-1 of Splicing factor, arginine/serine-rich 5;Isoform SRP40-4 of Splicing factor, arginine/serine-rich 5;Splicing factor, arginine/serine-rich 4;Isoform SRP55-1 of Splicing factor, arginine/serine-rich 6;Isoform	Q59EK7;Q13243-1;Q13243;B4DJK0;B4DUA4;Q86U32;Q13243-3;Q08170;A8K644;Q53F45;Q59EF5;Q13247-1;Q13247;A8K588;Q13247-3;Q59GY3;B5ME06;B4DEM8;Q13243-2;B5BUD8;Q6FGE0	10	2	2	2	1	1	1	1	2	1	1	1	1	1	1	1	2	1	1	1	1	1	1	1	2	1	1	1	6.4	6.4	6.4	37.254	326	1
259	4801	4946	29055;29056;29057;29058;29059	52477;52478;52479;52480;52481			IPI00012426;IPI00477895	IPI00012426;IPI00477895	1;1	1;1	1;1	Retinoid-inducible serine carboxypeptidase;Serine carboxypeptidase 1;cDNA FLJ55993, highly similar to Retinoid-inducible serine carboxypeptidase (EC 3.4.16.-);DC39	MSTP034;RISC;SCP1;SCPEP1;UNQ265/PRO302	Isoform 1 of Retinoid-inducible serine carboxypeptidase;Isoform 2 of Retinoid-inducible serine carboxypeptidase	Q9HB40-1;Q9HB40;B4DP22;Q9H2J9;Q9HB40-2	2	1	1	1	1	1	1	0	0	1	0	0	1	1	1	0	0	1	0	0	1	1	1	0	0	1	0	0	2.4	2.4	2.4	50.83	452	1
260	2732;2808;4078;4511	2791;2868;4214;4654	16822;16823;16824;16825;16826;16827;16828;16829;16830;16831;17304;17305;17306;17307;17308;17309;17310;17311;17312;17313;17314;24783;24784;24785;27413;27414	31830;31831;31832;31833;31834;31835;31836;31837;31838;31839;31840;31841;31842;31843;31844;31845;31846;31847;31848;31849;31850;32844;32845;32846;32847;32848;32849;32850;32851;32852;32853;32854;32855;45223;45224;45225;49768;49769			IPI00012451;IPI00946384;IPI00791560	IPI00012451;IPI00946384	4;2;1	1;1;1	1;1;1	Guanine nucleotide-binding protein subunit beta-4;Transducin beta chain 4;cDNA FLJ77654, highly similar to Homo sapiens guanine nucleotide binding protein (G protein), beta polypeptide 4 (GNB4), mRNA	GNB4	Guanine nucleotide-binding protein subunit beta-4;Putative uncharacterized protein GNB4	Q9HAV0;A8K3F6;C9JRV1	3	4	1	1	3	3	3	2	2	2	1	2	0	1	0	1	0	0	0	0	0	1	0	1	0	0	0	0	13.8	3.5	3.5	37.567	340
261	2650;4662	2707;4807	16381;28381	31006;51534			IPI00794659;IPI00012493;IPI00794061;IPI00791265;IPI00791752;IPI00796373;IPI00795078;IPI00795919	IPI00794659;IPI00012493;IPI00794061;IPI00791265;IPI00791752;IPI00796373;IPI00795078;IPI00795919	2;2;1;1;1;1;1;1	2;2;1;1;1;1;1;1	2;2;1;1;1;1;1;1	cDNA FLJ58953, highly similar to 40S ribosomal protein S20;40S ribosomal protein S20	RPS20	ribosomal protein S20 isoform 1;40S ribosomal protein S20;7 kDa protein;7 kDa protein;7 kDa protein;5 kDa protein;5 kDa protein;Pseudogene candidate	B4DW28;P60866;B2R4F4	8	2	2	2	0	0	0	0	0	0	0	1	0	0	0	0	0	0	0	1	0	0	0	0	0	0	0	1	16.2	16.2	16.2	16.005	142
262	3966	4099	24175;24176;24177	44235;44236;44237			IPI00012512;IPI00856004	IPI00012512;IPI00856004	1;1	1;1	1;1	Ras-like protein TC21;Ras-related protein R-Ras2;Teratocarcinoma oncogene;cDNA FLJ61162, highly similar to Ras-related protein R-Ras2;cDNA FLJ51083, highly similar to Ras-related protein R-Ras2;cDNA FLJ52173, highly similar to Ras-related protein R-Ras2	RRAS2;TC21	cDNA FLJ61162, highly similar to Ras-related protein R-Ras2;related RAS viral (r-ras) oncogene homolog 2 isoform b	P62070;B7Z5Z2;B7Z6C4;B7Z7H6	2	1	1	1	1	0	0	0	1	1	0	0	1	0	0	0	1	1	0	0	1	0	0	0	1	1	0	0	5.7	5.7	5.7	24.195	210	1
263	4120;4121;4313	4260;4261;4456	25024;25025;25026;25027;25028;25029;25030;25031;25032;25033;25034;25035;25036;26128;26129;26130;26131;26132;26133;26134;26135	45508;45509;45510;45511;45512;45513;45514;45515;45516;45517;45518;45519;45520;45521;45522;45523;45524;47270;47271;47272;47273;47274;47275;47276;47277;47278;47279;47280			IPI00012545;IPI00219049;IPI00855872;IPI00297543;IPI00855725;IPI00953223;IPI00445166;IPI00916388	IPI00012545;IPI00219049;IPI00855872;IPI00297543;IPI00855725	3;3;3;3;3;1;1;1	3;3;3;3;3;1;1;1	3;3;3;3;3;1;1;1	TGN38 homolog;TGN46;TGN48;Trans-Golgi network integral membrane protein 2;Trans-Golgi network protein TGN51;cDNA, FLJ92838, highly similar to Homo sapiens trans-golgi network protein 2 (TGOLN2), mRNA;Trans-golgi network protein 2, isoform CRA_a	TGN46;TGN51;TGOLN2;hCG_34605	Isoform TGN51 of Trans-Golgi network integral membrane protein 2;Isoform TGN48 of Trans-Golgi network integral membrane protein 2;Isoform 5 of Trans-Golgi network integral membrane protein 2;Isoform TGN46 of Trans-Golgi network integral membrane protein 2;	O43493-1;O43493;O43493-3;O43493-5;B2R686;O43493-2;O43493-4	8	3	3	3	3	2	3	1	3	2	3	2	3	2	3	1	3	2	3	2	3	2	3	1	3	2	3	2	8.8	8.8	8.8	51.112	480	3
264	2119;4916	2169;5063	13038;13039;29813	23855;23856;54192			IPI00012585	IPI00012585	2	2	2	Beta-hexosaminidase subunit beta;Beta-hexosaminidase subunit beta chain A;Beta-hexosaminidase subunit beta chain B;Beta-N-acetylhexosaminidase subunit beta;Cervical cancer proto-oncogene 7 protein;N-acetyl-beta-glucosaminidase subunit beta;ENC-1AS	HCC7;HEXB	Beta-hexosaminidase subunit beta	P07686;Q5URX0	1	2	2	2	0	1	0	0	0	1	0	1	0	1	0	0	0	1	0	1	0	1	0	0	0	1	0	1	4.1	4.1	4.1	63.111	556
265	2788	2848	17179;17180;17181;17182;17183;17184;17185;17186	32688;32689;32690;32691;32692;32693;32694;32695			IPI00012750;IPI00903251	IPI00012750;IPI00903251	1;1	1;1	1;1	40S ribosomal protein S25	RPS25	40S ribosomal protein S25;14 kDa protein	P62851	2	1	1	1	1	1	1	0	1	1	1	1	1	1	1	0	1	1	1	1	1	1	1	0	1	1	1	1	8	8	8	13.742	125	1
266	4401	4544	26704;26705;26706;26707;26708;26709;26710;26711;26712;26713	48525;48526;48527;48528;48529;48530;48531;48532;48533;48534;48535;48536;48537			IPI00012795	IPI00012795	1	1	1	eIF3 p36;eIF-3-beta;Eukaryotic translation initiation factor 3 subunit 2;Eukaryotic translation initiation factor 3 subunit I;TGF-beta receptor-interacting protein 1;Eukaryotic translation initiation factor 3, subunit 2 beta, 36kDa variant;cDNA FLJ77665, highly similar to Homo sapiens eukaryotic translation initiation factor 3, subunit 2 beta, 36kDa (EIF3S2), mRNA;cDNA FLJ78316, highly similar to…	EIF3I;EIF3S2;TRIP1;hCG_41608;RP4-675E8.1-001	Eukaryotic translation initiation factor 3 subunit I	Q13347;Q53HU7;Q5U0F4;Q9P1D9	1	1	1	1	1	1	1	1	1	1	1	1	1	1	1	1	1	1	1	1	1	1	1	1	1	1	1	1	3.7	3.7	3.7	36.501	325	1
267	3755;3830	3885;3961	23149;23555	42545;43307			IPI00012835;IPI00554626;IPI00010136;IPI00647506;IPI00010120	IPI00012835;IPI00554626;IPI00010136;IPI00647506;IPI00010120	2;2;1;1;1	2;2;1;1;1	2;2;1;1;1	C-terminal-binding protein 1;C-terminal binding protein 1;C-terminal binding protein 1, isoform CRA_b;Putative uncharacterized protein DKFZp434B0914;C-terminal-binding protein 2;C-terminal binding protein 2;CTBP2 protein	CTBP;CTBP1;hCG_1981976;DKFZp434B0914;CTBP2;RP11-59C5.2-005	C-terminal-binding protein 1;C-terminal binding protein 1 isoform 2;Isoform 2 of C-terminal-binding protein 2;C-terminal binding protein 2;Isoform 1 of C-terminal-binding protein 2	Q13363;Q4KMQ8;Q4W5N3;Q7Z2Q5;Q9NSY3;P56545-2;P56545;Q5SQP8;Q8IY44;P56545-1;Q1WIS0	5	2	2	2	0	0	0	0	1	1	0	0	0	0	0	0	1	1	0	0	0	0	0	0	1	1	0	0	4.3	4.3	4.3	47.535	440
268	2778;3994;4512	2837;4127;4655	17095;17096;24307;24308;24309;24310;27415	32521;32522;44451;44452;44453;44454;44455;49770			IPI00012837;IPI00909299;IPI00029722;IPI00028561;IPI00889664	IPI00012837;IPI00909299	3;2;1;1;1	3;2;1;1;1	3;2;1;1;1	Conventional kinesin heavy chain;Kinesin-1 heavy chain;Ubiquitous kinesin heavy chain;cDNA FLJ76989, highly similar to Homo sapiens kinesin family member 5B (KIF5B), mRNA;KIF5B protein;cDNA FLJ51288, highly similar to Kinesin heavy chain	KIF5B;KNS;KNS1	Kinesin-1 heavy chain;cDNA FLJ51288, highly similar to Kinesin heavy chain	P33176;A8K048;Q2TA90;Q66K46;Q6P164;B4DS27	5	3	3	3	0	1	0	0	2	1	1	2	0	1	0	0	2	1	1	2	0	1	0	0	2	1	1	2	4	4	4	109.68	963
269	362;4653	372;4798	2341;2342;28295;28296;28297;28298;28299;28300;28301	3905;3906;51372;51373;51374;51375;51376;51377;51378;51379			IPI00030654;IPI00012998;IPI00647126;IPI00910864;IPI00797184	IPI00030654;IPI00012998;IPI00647126;IPI00910864;IPI00797184	2;2;2;2;2	2;2;2;2;2	2;2;2;2;2	Cleavage and polyadenylation specificity factor 68 kDa subunit;Cleavage and polyadenylation specificity factor subunit 6;Pre-mRNA cleavage factor Im 68 kDa subunit;Protein HPBRII-4/7;Putative uncharacterized protein CPSF6;cDNA FLJ58421, highly similar to Cleavage and polyadenylation specificity factor 6	CFIM68;CPSF6	Isoform 2 of Cleavage and polyadenylation specificity factor subunit 6;Isoform 1 of Cleavage and polyadenylation specificity factor subunit 6;Putative uncharacterized protein CPSF6;cDNA FLJ58421, highly similar to Cleavage and polyadenylation specificity f	Q16630-2;Q16630;Q16630-1;Q16630-3;C9JGC2;B4DSU9	5	2	2	2	1	1	1	0	2	1	0	1	1	1	1	0	2	1	0	1	1	1	1	0	2	1	0	1	3.9	3.9	3.9	63.47	588	1
270	2102	2152	12917	23538			IPI00013004;IPI00216320;IPI00418202;IPI00791490	IPI00013004;IPI00216320;IPI00418202;IPI00791490	1;1;1;1	1;1;1;1	1;1;1;1	Pyridoxal kinase;Pyridoxine kinase	C21orf124;C21orf97;PDXK;PKH;PNK;PRED79	Isoform 1 of Pyridoxal kinase;Isoform 2 of Pyridoxal kinase;Isoform 3 of Pyridoxal kinase;29 kDa protein	O00764-1;O00764;O00764-2;O00764-3	4	1	1	1	0	0	0	0	0	0	0	0	0	0	0	0	0	0	0	0	0	0	0	0	0	0	0	0	5.4	5.4	5.4	35.102	312
271	3344;3871;5115	3435;4002;5267	20743;20744;20745;20746;23769;31030;31031;31032;31033;31034;31035;31036;31037	38576;38577;38578;38579;43648;56684;56685;56686;56687;56688;56689;56690;56691;56692;56693			IPI00013068;IPI00796161	IPI00013068;IPI00796161	3;2	3;2	3;2	eIF-3 p48;Eukaryotic translation initiation factor 3 subunit 6;Eukaryotic translation initiation factor 3 subunit E;Viral integration site protein INT-6 homolog;cDNA, FLJ93685, highly similar to Homo sapiens eukaryotic translation initiation factor 3, subunit 6 48kDa (EIF3S6), mRNA;cDNA FLJ42184 fis, clone THYMU2031994, highly similar to Eukaryotic translation initiation factor 3 subunit 6;Eukary…	EIF3E;EIF3S6;INT6;hCG_2008794	Eukaryotic translation initiation factor 3 subunit E;20 kDa protein	P60228;B2R806;B3KW56;Q6IAX5	2	3	3	3	2	2	2	0	0	2	1	1	2	2	2	0	0	2	1	1	2	2	2	0	0	2	1	1	6.3	6.3	6.3	52.22	445	2
272	3711;3893;4842	3841;4025;4989	22901;23870;23871;29358	42195;43784;43785;43786;53450			IPI00013070;IPI00167147;IPI00736859;IPI00402391	IPI00013070;IPI00167147;IPI00736859;IPI00402391	3;3;3;3	2;2;2;2	2;2;2;2	Adenovirus early region 1B-associated protein 5;E1B-55 kDa-associated protein 5;Heterogeneous nuclear ribonucleoprotein U-like protein 1;cDNA FLJ75163, highly similar to Homo sapiens heterogeneous nuclear ribonucleoprotein U-like 1 (HNRPUL1), transcript variant 4, mRNA;cDNA FLJ78309, highly similar to Homo sapiens heterogeneous nuclear ribonucleoprotein U-like 1 (HNRPUL1), transcript variant 1, m…	E1BAP5;HNRNPUL1;HNRPUL1	Isoform 1 of Heterogeneous nuclear ribonucleoprotein U-like protein 1;Isoform 2 of Heterogeneous nuclear ribonucleoprotein U-like protein 1;Isoform 4 of Heterogeneous nuclear ribonucleoprotein U-like protein 1;Isoform 3 of Heterogeneous nuclear ribonucleop	Q9BUJ2-1;Q9BUJ2;A8K3W4;A8K5K0;A8K6U7;B7Z4B8;Q9BUJ2-2;Q9BUJ2-4;B3KM60;Q9BUJ2-3	4	3	2	2	0	1	0	0	2	1	0	0	0	0	0	0	2	1	0	0	0	0	0	0	2	1	0	0	3.7	3	3	95.737	856
273	1977;3164	2026;3236	12168;19595	21775;36665			IPI00013079;IPI00893443	IPI00013079;IPI00893443	2;2	2;2	2;2	Elastin microfibril interface-located protein 1;EMILIN-1;EMILIN1 protein	EMI;EMILIN1	EMILIN-1;EMILIN1 protein	Q9Y6C2;Q96IH6	2	2	2	2	0	0	1	0	0	0	0	0	0	0	1	0	0	0	0	0	0	0	1	0	0	0	0	0	2.8	2.8	2.8	106.67	1016
274	1041;1245;2587;2940;4234	1069;1278;2644;3006;4376	6595;7797;7798;7799;7800;7801;7802;7803;7804;7805;15955;15956;15957;15958;15959;15960;15961;15962;15963;15964;15965;15966;18172;18173;18174;18175;25662	12107;14073;14074;14075;14076;14077;14078;14079;14080;14081;14082;30240;30241;30242;30243;30244;30245;30246;30247;30248;30249;30250;30251;30252;30253;30254;30255;30256;30257;34459;34460;34461;34462;46536			IPI00013122	IPI00013122	5	5	5	Hsp90 chaperone protein kinase-targeting subunit;Hsp90 co-chaperone Cdc37;p50Cdc37;CDC37 protein;MBD5 protein	CDC37;CDC37A;MBD5	Hsp90 co-chaperone Cdc37	Q16543;A1L0W4;Q6FG59	1	5	5	5	2	3	3	2	3	3	2	3	2	3	3	2	3	3	2	3	2	3	3	2	3	3	2	3	18.3	18.3	18.3	44.468	378	2
275	1142;2878	1174;2943	7234;7235;7236;7237;7238;7239;7240;7241;17774;17775;17776;17777	13183;13184;13185;13186;13187;13188;13189;13190;13191;33751;33752;33753;33754;33755			IPI00013163	IPI00013163	2	2	2	Myeloid cell nuclear differentiation antigen;cDNA, FLJ93711, highly similar to Homo sapiens myeloid cell nuclear differentiation antigen (MNDA), mRNA;MNDA protein;cDNA FLJ78191, highly similar to Homo sapiens myeloid cell nuclear differentiation antigen, mRNA;Myeloid cell nuclear differentiation antigen, isoform CRA_a	MNDA;hCG_38208;RP11-432E18.11-001	Myeloid cell nuclear differentiation antigen	P41218;B2R829;Q05CU9;Q5VUU6	1	2	2	2	2	2	1	2	1	1	0	1	2	2	1	2	1	1	0	1	2	2	1	2	1	1	0	1	8.1	8.1	8.1	45.836	407	2
276	1141;1258;1888;2118;2820;3691;3761	1173;1291;1937;2168;2880;3820;3891	7233;7864;11572;11573;13034;13035;13036;13037;17389;17390;17391;17392;17393;17394;17395;17396;22812;22813;23192	13182;14152;20883;20884;23851;23852;23853;23854;33083;33084;33085;33086;33087;33088;33089;33090;42082;42083;42609			IPI00013212;IPI00910540	IPI00013212;IPI00910540	7;5	7;5	7;5	C-Src kinase;Protein-tyrosine kinase CYL;Tyrosine-protein kinase CSK;cDNA FLJ78579, highly similar to Homo sapiens c-src tyrosine kinase (CSK), mRNA;cDNA FLJ45770 fis, clone NETRP2002197, highly similar to Tyrosine-protein kinase CSK (EC 2.7.10.2);cDNA, FLJ93062, Homo sapiens c-src tyrosine kinase (CSK), mRNA;C-src tyrosine kinase, isoform CRA_a;cDNA FLJ55227, highly similar to Tyrosine-protein k…	CSK;hCG_40804	Tyrosine-protein kinase CSK;cDNA FLJ51496, highly similar to Tyrosine-protein kinase CSK	P41240;A8K3B6;B2R6Q4;B4DMZ0;B5BU52;Q53EL3;B4DP99	2	7	7	7	2	3	1	0	2	3	2	0	2	3	1	0	2	3	2	0	2	3	1	0	2	3	2	0	16.9	16.9	16.9	50.704	450	2
277	772;1574;1597;1756;2326;2861;3441;5364;5448	791;1619;1642;1802;2381;2926;3560;3561;5522;5607	4910;4911;4912;4913;9801;9802;9803;9804;9805;9806;9807;9939;9940;9941;9942;10817;10818;10819;10820;10821;14412;14413;14414;17673;21381;21382;21383;21384;21385;21386;21387;21388;21389;32585;32586;33063;33064;33065;33066;33067;33068;33069;33070	8661;8662;8663;8664;17465;17466;17467;17468;17469;17470;17471;17655;17656;17657;17658;19342;19343;19344;19345;19346;27084;27085;27086;27087;33582;39610;39611;39612;39613;39614;39615;39616;39617;39618;39619;59731;59732;60453;60454;60455;60456;60457;60458;60459;60460;60461	37	350	IPI00013219;IPI00921075;IPI00922759	IPI00013219;IPI00921075;IPI00922759	9;8;7	9;8;7	9;8;7	59 kDa serine/threonine-protein kinase;ILK-1;ILK-2;Integrin-linked protein kinase;p59ILK;cDNA FLJ53825, highly similar to Integrin-linked protein kinase 1 (EC 2.7.11.1);cDNA FLJ50979, moderately similar to Integrin-linked protein kinase (EC 2.7.11.1)	ILK;ILK1;ILK2	Integrin-linked protein kinase;Integrin-linked protein kinase family protein;cDNA FLJ50979, moderately similar to Integrin-linked protein kinase	Q13418;B7Z1I0;B7Z418	3	9	9	9	6	5	4	5	1	4	4	2	6	5	4	5	1	4	4	2	6	5	4	5	1	4	4	2	18.6	18.6	18.6	51.419	452	6
278	145;909;1180;1271;2370;5344	148;930;1212;1306;2426;5502	921;922;923;924;925;926;927;928;929;930;5713;5714;5715;5716;5717;5718;5719;5720;5721;7455;7456;7457;7458;7459;7460;7461;7462;7463;7955;7956;7957;7958;7959;7960;7961;7962;7963;7964;14661;14662;14663;14664;14665;14666;14667;14668;14669;32468;32469;32470;32471;32472;32473;32474;32475;32476;32477;32478;32479	1320;1321;1322;1323;1324;1325;1326;1327;1328;1329;1330;1331;10022;10023;10024;10025;10026;10027;10028;10029;10030;10031;10032;13554;13555;13556;13557;13558;13559;13560;13561;13562;13563;13564;13565;14294;14295;14296;14297;14298;14299;14300;14301;14302;14303;14304;14305;14306;14307;14308;14309;14310;14311;14312;14313;14314;14315;14316;14317;14318;14319;14320;14321;14322;14323;14324;14325;14326;143…			IPI00013260;IPI00554652;IPI00789393;IPI00657664;IPI00790783;IPI00853352;IPI00853303;IPI00454908;IPI00887480;IPI00888357	IPI00013260;IPI00554652;IPI00789393;IPI00657664;IPI00790783	6;5;5;4;4;2;2;1;1;1	6;5;5;4;4;2;2;1;1;1	6;5;5;4;4;2;2;1;1;1	47 kDa actin-binding protein;52 kDa phosphoprotein;Lymphocyte-specific antigen WP34;Lymphocyte-specific protein 1;cDNA FLJ76079, highly similar to Homo sapiens lymphocyte-specific protein 1 (LSP1), mRNA;cDNA FLJ77847;cDNA FLJ32014 fis, clone NTONG1000047, highly similar to Lymphocyte-specific protein 1;cDNA FLJ34752 fis, clone NESOP2000452, highly similar to Lymphocyte-specific protein 1;Lymphocy…	LSP1;WP34	Lymphocyte-specific protein 1;cDNA FLJ34752 fis, clone NESOP2000452, highly similar to Lymphocyte-specific protein 1;lymphocyte-specific protein 1 isoform 2;31 kDa protein;Lymphocyte-specific protein 1	P33241;A8K2L4;A8K7L8;B3KPP1;B3KRR6;Q9UEV8;Q9UEV7	10	6	6	6	6	6	5	6	6	6	5	6	6	6	5	6	6	6	5	6	6	6	5	6	6	6	5	6	27.4	27.4	27.4	37.191	339	6
279	222;2905;5083;5108	226;2970;5235;5260	1408;1409;1410;1411;1412;1413;1414;17937;17938;17939;17940;17941;17942;17943;17944;17945;17946;30861;30862;30994;30995;30996;30997;30998;30999;31000;31001;31002	2069;2070;2071;2072;2073;2074;2075;2076;34023;34024;34025;34026;34027;34028;34029;34030;34031;34032;56343;56344;56645;56646;56647;56648;56649;56650;56651;56652;56653;56654;56655			IPI00013296;IPI00397609;IPI00790711;IPI00894147	IPI00013296;IPI00397609;IPI00790711	4;2;2;1	4;2;2;1	4;2;2;1	40S ribosomal protein S18;Ke-3;Ribosomal protein S18;Ribosomal protein S18, isoform CRA_b	D6S218E;RPS18;DADB-159G18.1-001;DAMC-227D19.3-001;DAQB-314F24.10-001;hCG_1640167;XXbac-BCX165D10.12-001;XXbac-BPG185D15.7-001	40S ribosomal protein S18;18 kDa protein;17 kDa protein	P62269;Q5SUJ3	4	4	4	4	2	4	2	3	4	3	3	3	2	4	2	3	4	3	3	3	2	4	2	3	4	3	3	3	24.3	24.3	24.3	17.718	152	2
280	5361	5519	32575;32576	59718;59719			IPI00641788;IPI00013396	IPI00641788;IPI00013396	1;1	1;1	1;1	U1 small nuclear ribonucleoprotein C	RP3-375P9.1-002;SNRPC;hCG_16077;RP3-375P9.1-001	Small nuclear ribonucleoprotein polypeptide C;U1 small nuclear ribonucleoprotein C	Q53G33;Q5TAL3;P09234;Q5TAL4	2	1	1	1	0	0	0	0	1	0	1	0	0	0	0	0	1	0	1	0	0	0	0	0	1	0	1	0	6.7	6.7	6.7	19.687	180
281	332;1038;4929	341;1066;5076	2161;2162;2163;6577;29855;29856	3426;3427;3428;12067;54252;54253;54254			IPI00013415;IPI00478287;IPI00798077;IPI00796554;IPI00942012;IPI00893703	IPI00013415;IPI00478287;IPI00798077;IPI00796554	3;3;3;3;1;1	3;3;3;3;1;1	3;3;3;3;1;1	40S ribosomal protein S7;cDNA, FLJ92055, Homo sapiens ribosomal protein S7 (RPS7), mRNA;Putative uncharacterized protein RPS7;Ribosomal protein S7, isoform CRA_b	RPS7;hCG_1784266	40S ribosomal protein S7;22 kDa protein;19 kDa protein;18 kDa protein	P62081;Q57Z92	6	3	3	3	0	0	0	0	1	0	1	1	0	0	0	0	1	0	1	1	0	0	0	0	1	0	1	1	16.5	16.5	16.5	22.127	194
282	2952;4463	3019;4606	18289;18290;18291;27086;27087;27088	34640;34641;34642;49143;49144;49145;49146;49147			IPI00643554;IPI00013454;IPI00216532	IPI00643554;IPI00013454;IPI00216532	2;2;2	2;2;2	2;2;2	Regulator of G-protein signaling 10	RGS10	Isoform 3 of Regulator of G-protein signaling 10;Isoform 1 of Regulator of G-protein signaling 10;Isoform 2 of Regulator of G-protein signaling 10	O43665-3;O43665;O43665-1;O43665-2	3	2	2	2	0	1	1	0	0	1	1	0	0	1	1	0	0	1	1	0	0	1	1	0	0	1	1	0	14.4	14.4	14.4	21.21	181
283	1490;3731	1532;3861	9250;9251;9252;9253;9254;23026;23027;23028;23029;23030;23031	16600;16601;16602;16603;16604;16605;42334;42335;42336;42337;42338;42339			IPI00792837;IPI00935311;IPI00013457;IPI00219759;IPI00788670;IPI00219760;IPI00925888	IPI00792837;IPI00935311;IPI00013457;IPI00219759;IPI00788670;IPI00219760;IPI00925888	2;2;2;2;2;1;1	2;2;2;2;2;1;1	2;2;2;2;2;1;1	Zinc finger protein 207 variant;Zinc finger protein 207;Putative uncharacterized protein ZNF207;Putative uncharacterized protein DKFZp761N202;cDNA FLJ58272, highly similar to Zinc finger protein 207	ZNF207;DKFZp761N202	zinc finger protein 207 isoform c;Zinc finger, C2H2-type domain containing protein;Isoform 1 of Zinc finger protein 207;Isoform 2 of Zinc finger protein 207;Putative uncharacterized protein ZNF207;Isoform 3 of Zinc finger protein 207;cDNA FLJ58272, highly	Q59G94;O43670-1;O43670;O43670-2;A8MTG3;O43670-3;Q8N395;B4DQT7	7	2	2	2	2	2	0	0	2	2	1	1	2	2	0	0	2	2	1	1	2	2	0	0	2	2	1	1	5.1	5.1	5.1	52.693	494	2
284	2417;2743;5151	2473;2802;5305	14902;16890;16891;16892;31313;31314;31315	27951;31954;31955;31956;31957;57290;57291;57292			IPI00013466;IPI00910220	IPI00013466;IPI00910220	3;2	3;2	3;2	Arsenical pump-driving ATPase;Arsenite-stimulated ATPase;ATPase ASNA1;hARSA-I;hASNA-I;Transmembrane domain recognition complex 40 kDa ATPase subunit;cDNA FLJ60230, highly similar to Arsenical pump-driving ATPase (EC 3.6.3.16)	ARSA;ASNA1;TRC40	ATPase ASNA1;cDNA FLJ60230, highly similar to Arsenical pump-driving ATPase	O43681;B4DEE5	2	3	3	3	2	0	0	0	1	2	0	1	2	0	0	0	1	2	0	1	2	0	0	0	1	2	0	1	10.6	10.6	10.6	38.792	348	2
285	2880;4642;4837	2945;4787;4984	17779;17780;17781;17782;17783;17784;17785;17786;17787;17788;28237;28238;28239;28240;28241;28242;28243;28244;28245;29336	33757;33758;33759;33760;33761;33762;33763;33764;33765;33766;33767;33768;33769;33770;51298;51299;51300;51301;51302;51303;51304;51305;51306;51307;51308;51309;53393			IPI00013468;IPI00514701;IPI00644108;IPI00644568	IPI00013468;IPI00514701;IPI00644108;IPI00644568	3;3;3;2	3;3;3;2	3;3;3;2	Mitotic checkpoint protein BUB3;cDNA FLJ57899, highly similar to Mitotic checkpoint protein BUB3;Putative uncharacterized protein BUB3	BUB3	Mitotic checkpoint protein BUB3;budding uninhibited by benzimidazoles 3 isoform b;Putative uncharacterized protein BUB3;Putative uncharacterized protein BUB3	O43684;B4DDM6;A6NJ42;B5MCE8;A6NGZ9	4	3	3	3	2	2	2	1	2	1	2	2	2	2	2	1	2	1	2	2	2	2	2	1	2	1	2	2	12.2	12.2	12.2	37.154	328	2
286	337;376;1374;1518;1734;2318;3004;3021;3125;3419;3585;3657;4142;4435	346;347;387;1412;1562;1563;1780;2372;2373;3072;3089;3196;3532;3709;3784;4282;4578	2184;2185;2186;2187;2188;2189;2190;2191;2192;2193;2194;2195;2196;2197;2198;2199;2200;2429;8619;8620;8621;8622;8623;8624;8625;9440;9441;9442;9443;9444;9445;9446;9447;9448;9449;9450;9451;9452;9453;9454;9455;9456;9457;9458;9459;9460;9461;10685;10686;10687;10688;10689;10690;10691;10692;10693;10694;10695;10696;10697;10698;10699;10700;10701;10702;14352;14353;14354;14355;14356;14357;14358;14359;14360;14…	3449;3450;3451;3452;3453;3454;3455;3456;3457;3458;3459;3460;3461;3462;3463;3464;3465;3466;3467;3468;3469;3470;3471;3472;3473;3474;3475;3476;3477;3478;3479;3480;3481;3482;4055;15689;15690;15691;15692;15693;15694;15695;15696;15697;15698;15699;16895;16896;16897;16898;16899;16900;16901;16902;16903;16904;16905;16906;16907;16908;16909;16910;16911;16912;16913;16914;16915;16916;16917;16918;16919;16920;16…	27;28;38	73;299;330	IPI00013475;IPI00031370;IPI00930715	IPI00013475;IPI00031370;IPI00930715	14;14;13	1;1;0	1;1;0	Tubulin beta-2A chain;TUBB2A protein;Tubulin beta-2B chain;TUBB2B protein;cDNA FLJ52378, highly similar to Tubulin beta-7 chain;cDNA FLJ53906, highly similar to Tubulin beta chain;Homo sapiens clone 23678;Putative uncharacterized protein DKFZp566F223;cDNA, FLJ93005, highly similar to Homo sapiens tubulin, beta polypeptide (TUBB), mRNA	TUBB2;TUBB2A;TUBB2B;DKFZp566F223	Tubulin beta-2A chain;Tubulin beta-2B chain;cDNA, FLJ93005, highly similar to Homo sapiens tubulin, beta polypeptide (TUBB), mRNA	Q13885;A5D906;A5D907;Q9BVA1;A1L195;A8K068;B4E052;B7Z4N1;O43209;Q9UGA2;B2R6L0	3	14	1	1	10	9	8	7	10	9	9	10	0	0	0	0	0	0	0	1	0	0	0	0	0	0	0	1	44.3	3.4	3.4	49.906	445
287	2137;4181;4285;4785	2187;4323;4428;4930	13176;13177;13178;13179;13180;13181;13182;13183;13184;13185;25345;25346;25347;25348;25349;25350;25351;25352;25938;25939;25940;28969;28970;28971;28972;28973;28974;28975;28976;28977	24178;24179;24180;24181;24182;24183;24184;24185;24186;24187;45957;45958;45959;45960;45961;45962;45963;45964;45965;45966;46999;47000;47001;52369;52370;52371;52372;52373;52374;52375;52376;52377;52378;52379			IPI00013485;IPI00165486;IPI00943304;IPI00479366;IPI00940323;IPI00871956;IPI00798353;IPI00878297;IPI00479281;IPI00386445	IPI00013485;IPI00165486;IPI00943304;IPI00479366;IPI00940323;IPI00871956;IPI00798353	4;4;3;3;3;3;2;1;1;1	4;4;3;3;3;3;2;1;1;1	4;4;3;3;3;3;2;1;1;1	40S ribosomal protein S2;40S ribosomal protein S4;Protein LLRep3;Similar to 40S ribosomal protein S2;Ribosomal protein S2;RPS2 protein	RPS2;RPS4;LOC392781;tcag7.979;rps2;OK/KNS-cl.6	40S ribosomal protein S2;31 kDa protein;31 kDa protein;Putative uncharacterized protein ENSP00000351543 (Fragment);30 kDa protein;Similar to Ribosomal protein S2;15 kDa protein	P15880;A4D0Y7;O60249;Q3KQT6;Q6IPX5;Q8J014;Q8N5L9;Q8NI62;Q9BSW5;A6NI39	10	4	4	4	2	3	2	2	3	3	4	4	2	3	2	2	3	3	4	4	2	3	2	2	3	3	4	4	16	16	16	31.324	293	2
288	91;265;287;494;503;544;665;737;802;827;868;1062;1256;1348;1483;1577;2022;2190;2274;2306;2324;2367;2688;2839;3207;3211;3268;3271;3279;3316;3370;3437;3695;3714;3823;3884;3978;4582;4588;4919;5001;5018	92;272;294;509;518;560;683;756;821;846;887;1090;1289;1384;1525;1622;2071;2072;2241;2326;2360;2379;2423;2745;2903;3279;3283;3340;3343;3351;3398;3467;3555;3556;3824;3844;3954;4015;4111;4727;4733;5066;5148;5166;5167	527;528;529;530;531;1674;1675;1676;1677;1678;1679;1680;1681;1682;1873;1874;1875;1876;1877;1878;1879;1880;1881;3177;3178;3238;3239;3240;3241;3242;3243;3244;3245;3246;3247;3248;3249;3496;4233;4234;4235;4236;4237;4238;4239;4240;4241;4242;4732;4733;4734;4735;4736;4737;4738;4739;4740;4741;5109;5280;5281;5282;5283;5470;5471;5472;5473;5474;5475;5476;5477;5478;5479;6687;6688;6689;6690;6691;6692;6693;6694…	761;762;763;764;765;766;767;768;2536;2537;2538;2539;2540;2541;2542;2543;2544;2545;2546;2547;2548;2934;2935;2936;2937;2938;2939;2940;2941;2942;2943;5430;5431;5596;5597;5598;5599;5600;5601;5602;5603;5604;5605;5606;5607;5608;5609;5610;5611;5612;5613;5614;5615;5616;5617;5945;7469;7470;7471;7472;7473;7474;7475;7476;7477;7478;7479;7480;7481;7482;7483;7484;7485;7486;7487;7488;7489;8421;8422;8423;8424;84…	39;40;41	276;360;748	IPI00013508;IPI00759776;IPI00921118;IPI00909239;IPI00019884;IPI00936352;IPI00032137;IPI00954154	IPI00013508;IPI00759776;IPI00921118;IPI00909239	42;41;40;40;11;8;8;7	42;41;40;40;11;8;8;7	30;29;28;28;5;3;3;3	Alpha-actinin cytoskeletal isoform;Alpha-actinin-1;F-actin cross-linking protein;Non-muscle alpha-actinin-1;cDNA FLJ54432, highly similar to Alpha-actinin-1;Alpha-actinin 1;ACTN1 protein;cDNA FLJ59209, highly similar to Alpha-actinin-1;Actinin alpha 1 isoform b;Actinin alpha 1 isoform 3;cDNA FLJ40884 fis, clone UTERU2000607, highly similar to Alpha-actinin-1;Actinin 1 smooth muscle variant;Actini…	ACTN1;hCG_22243	Alpha-actinin-1;actinin, alpha 1 isoform a;Actinin alpha 1 isoform 3;actinin, alpha 1 isoform c	P12814;B7Z2W3;Q5ZEZ4;A1L0V1;B4DHH3;Q1HE25;B7TY16;B3KUX9;B3V8S3;B4DFY0;B4DRP5;B7Z565;Q86TX4	8	42	42	30	31	31	31	27	29	26	22	30	31	31	31	27	29	26	22	30	20	20	20	16	18	16	13	18	59.9	59.9	44.4	103.06	892	39
289	237	243	1511;1512;1513;1514	2302;2303;2304;2305			IPI00013679;IPI00749113	IPI00013679;IPI00749113	1;1	1;1	1;1	Deoxyuridine 5-triphosphate nucleotidohydrolase, mitochondrial;dUTP pyrophosphatase	DUT	Isoform 1 of Deoxyuridine 5-triphosphate nucleotidohydrolase, mitochondrial;Isoform 3 of Deoxyuridine 5-triphosphate nucleotidohydrolase, mitochondrial	P33316-1;P33316;P33316-3	2	1	1	1	1	1	1	0	0	0	0	0	1	1	1	0	0	0	0	0	1	1	1	0	0	0	0	0	7.1	7.1	7.1	26.706	252	1
290	5374	5532	32620	59773			IPI00418446;IPI00013698;IPI00059685;IPI00940046	IPI00418446;IPI00013698;IPI00059685;IPI00940046	1;1;1;1	1;1;1;1	1;1;1;1	Acid ceramidase;Acid ceramidase subunit alpha;Acid ceramidase subunit beta;Acylsphingosine deacylase;N-acylsphingosine amidohydrolase;Putative 32 kDa heart protein;N-acylsphingosine amidohydrolase 1;cDNA FLJ77858, highly similar to Homo sapiens N-acylsphingosine amidohydrolase (acid ceramidase) 1 (ASAH1), transcript variant 1, mRNA;N-acylsphingosine amidohydrolase (Acid ceramidase) 1 preproprotei…	ASAH;ASAH1;HSD33;HSD-33	Isoform 2 of Acid ceramidase;Isoform 1 of Acid ceramidase;N-acylsphingosine amidohydrolase 1 isoform c;cDNA FLJ40980 fis, clone UTERU2014464, highly similar to ACID CERAMIDASE	Q13510-2;Q13510;B1B5Q2;B1B5Q3;B1B5Q8;B1B5S5;B1B5S6;B1B5S7;B1B5S8;Q13510-1;A8K0B6;B1B5P6;B1B5Q0;B1B5Q9;B1B5R8;B1B5T0;B1B5T7;Q53H01;Q96AS2;B1B5P7;B1B5R9;B3KUZ6	4	1	1	1	0	0	0	0	0	0	0	1	0	0	0	0	0	0	0	1	0	0	0	0	0	0	0	1	2.4	2.4	2.4	46.503	411
291	220;4868	224;5015	1406;29477	2067;53616			IPI00013744	IPI00013744	2	2	2	CD49 antigen-like family member B;Collagen receptor;Integrin alpha-2;Platelet membrane glycoprotein Ia;VLA-2 subunit alpha;GPIa protein;Integrin alpha 2;Integrin alpha-2 subunit	CD49B;ITGA2;GPIa	Integrin alpha-2	P17301;Q16183;Q71V33;Q9NNZ2	1	2	2	2	0	0	1	0	1	0	0	0	0	0	1	0	1	0	0	0	0	0	1	0	1	0	0	0	3	3	3	129.29	1181
292	5449	5608	33071;33072;33073;33074;33075;33076	60462;60463;60464;60465;60466;60467			IPI00289601;IPI00929375;IPI00013774;IPI00910637;IPI00514649	IPI00289601;IPI00929375;IPI00013774;IPI00910637;IPI00514649	1;1;1;1;1	1;1;1;1;1	1;1;1;1;1	Histone deacetylase 2;cDNA FLJ34837 fis, clone NT2NE2010632, highly similar to HISTONE DEACETYLASE 2;Histone deacetylase 2, isoform CRA_a;cDNA FLJ40057 fis, clone TCERX2000431, highly similar to HISTONE DEACETYLASE 2;Histone deacetylase 1;cDNA FLJ51764, highly similar to Histone deacetylase 1;Putative uncharacterized protein DKFZp686H12203;HDAC1 protein;Histone deacetylase 1, isoform CRA_a;cDNA F…	HDAC2;hCG_21384;HDAC1;RPD3L1;DKFZp686H12203;hCG_41610;RP4-811H24.2-001;RP4-811H24.2-010	Isoform 2 of Histone deacetylase 2;Isoform 1 of Histone deacetylase 2;Histone deacetylase 1;cDNA FLJ60860, highly similar to Histone deacetylase 1;Histone deacetylase 1	Q92769-2;Q92769;Q92769-1;B3KRS5;B3KUJ5;Q13547;B4DRG0;B5BU61;B5MGH2;Q5HYD4;Q6IT96;B4DSK9;B7Z3S4;Q5TEE2	5	1	1	1	0	0	1	0	1	1	1	1	0	0	1	0	1	1	1	1	0	0	1	0	1	1	1	1	2.1	2.1	2.1	65.537	582
293	92;264;287;503;665;739;824;868;1061;1117;1256;1348;1500;1577;2023;2190;2306;3025;3272;3279;3303;3371;3511;3822;3832;4582;4918;5001;5017;5206	93;271;294;518;683;758;843;887;1089;1148;1289;1384;1543;1622;2073;2241;2360;3093;3344;3351;3376;3377;3468;3632;3953;3963;4727;5065;5148;5165;5360	532;1673;1873;1874;1875;1876;1877;1878;1879;1880;1881;3238;3239;3240;3241;3242;3243;3244;3245;3246;3247;3248;3249;4233;4234;4235;4236;4237;4238;4239;4240;4241;4242;4747;4748;4749;4750;4751;5267;5268;5470;5471;5472;5473;5474;5475;5476;5477;5478;5479;6684;6685;6686;7076;7077;7852;7853;7854;7855;7856;7857;7858;7859;8400;8401;8402;8403;8404;8405;8406;8407;8408;8409;8410;9330;9822;9823;9824;9825;12444…	769;2535;2934;2935;2936;2937;2938;2939;2940;2941;2942;2943;5596;5597;5598;5599;5600;5601;5602;5603;5604;5605;5606;5607;5608;5609;5610;5611;5612;5613;5614;5615;5616;5617;7469;7470;7471;7472;7473;7474;7475;7476;7477;7478;7479;7480;7481;7482;7483;7484;7485;7486;7487;7488;7489;8437;8438;8439;8440;8441;9251;9252;9573;9574;9575;9576;9577;9578;9579;9580;9581;9582;9583;9584;9585;9586;9587;12211;12212;122…	42	883	IPI00013808;IPI00845465;IPI00908458;IPI00942539;IPI00908776;IPI00903019	IPI00013808;IPI00845465	30;16;14;12;11;1	18;12;6;9;5;1	18;12;6;9;5;1	Alpha-actinin-4;F-actin cross-linking protein;Non-muscle alpha-actinin 4;ACTN4 protein;Actinin alpha4 isoform	ACTN4	Alpha-actinin-4;Actinin alpha4 isoform	O43707;Q96BG6;A4K467	6	30	18	18	22	21	20	16	21	20	15	22	11	10	9	5	10	10	6	10	11	10	9	5	10	10	6	10	41.2	26	26	104.85	911	13
294	4696	4841	28545	51760			IPI00910816;IPI00013830;IPI00943237	IPI00910816;IPI00013830;IPI00943237	1;1;1	1;1;1	1;1;1	cDNA FLJ59238, highly similar to SNW domain-containing protein 1;Nuclear protein SkiP;Nuclear receptor coactivator NCoA-62;Ski-interacting protein;SNW domain-containing protein 1;cDNA FLJ51388, highly similar to SNW domain-containing protein 1;cDNA, FLJ78986, highly similar to SNW domain-containing protein 1;SNW1 protein;Nuclear receptor coactivator NC0A-62	SKIIP;SKIP;SNW1	cDNA FLJ59238, highly similar to SNW domain-containing protein 1;SNW domain-containing protein 1;Nuclear receptor coactivator NC0A-62	B4DEG7;Q13573;A8K8A9;B4DY36;B7Z9X2;Q0D2M5;Q6I9S2;Q6P151;Q9ULA6	3	1	1	1	0	0	0	0	1	0	0	0	0	0	0	0	1	0	0	0	0	0	0	0	1	0	0	0	1.8	1.8	1.8	65.459	571
295	2361	2417	14617;14618;14619	27515;27516;27517;27518			IPI00013831;IPI00383453	IPI00013831;IPI00383453	1;1	1;1	1;1	BCM1 surface antigen;B-lymphocyte activation marker BLAST-1;CD48 antigen;Leukocyte antigen MEM-102;TCT.1;CD48 protein;CD48 molecule	BCM1;BLAST1;CD48;RP11-404F10.3-002	CD48 antigen;CD48 protein	P09326;Q6IAZ2;Q8MGR0	2	1	1	1	0	0	0	0	1	1	1	0	0	0	0	0	1	1	1	0	0	0	0	0	1	1	1	0	4.9	4.9	4.9	27.683	243
296	1049;2261;4138	1077;2313;4278	6633;13927;13928;25106;25107	12156;12157;26034;26035;45613;45614			IPI00013847;IPI00792890	IPI00013847	3;1	3;1	3;1	Complex III subunit 1;Core protein I;Cytochrome b-c1 complex subunit 1, mitochondrial;Ubiquinol-cytochrome-c reductase complex core protein 1;cDNA FLJ51625, highly similar to Ubiquinol-cytochrome-c reductase complex coreprotein I, mitochondrial (EC 1.10.2.2)	UQCRC1	Cytochrome b-c1 complex subunit 1, mitochondrial	P31930;B2R7R8;B4DUL5	2	3	3	3	0	1	1	0	0	1	0	0	0	1	1	0	0	1	0	0	0	1	1	0	0	1	0	0	9.6	9.6	9.6	52.645	480
297	859;1229	878;1262	5429;5430;7727;7728;7729;7730;7731	9508;9509;13964;13965;13966;13967;13968			IPI00013860;IPI00879284	IPI00013860;IPI00879284	2;1	2;1	2;1	3-hydroxyisobutyrate dehydrogenase, mitochondrial;3-hydroxyisobutyrate dehydrogenase;3-hydroxyisobutyrate dehydrogenase;3-hydroxyisobutyrate dehydrogenase, isoform CRA_a;cDNA, FLJ96784, Homo sapiens 3-hydroxyisobutyrate dehydrogenase (HIBADH), mRNA;NS5ATP1	HIBADH;hCG_39034;NS5ATP1;tcag7.211	3-hydroxyisobutyrate dehydrogenase, mitochondrial;55 kDa protein	P31937;Q546Z2	2	2	2	2	1	0	1	0	0	1	2	1	1	0	1	0	0	1	2	1	1	0	1	0	0	1	2	1	9.5	9.5	9.5	35.329	336	1
298	536;808;1287	551;827;1322	3447;3448;3449;3450;3451;3452;3453;3454;3455;3456;5126;5127;5128;5129;5130;5131;5132;5133;5134;8051;8052;8053;8054;8055	5861;5862;5863;5864;5865;5866;5867;5868;5869;5870;5871;5872;5873;5874;8983;8984;8985;8986;8987;8988;8989;8990;8991;8992;14564;14565;14566;14567;14568			IPI00013877;IPI00216492;IPI00216493;IPI00908651;IPI00216494;IPI00216495;IPI00216496	IPI00013877;IPI00216492;IPI00216493;IPI00908651;IPI00216494	3;3;3;2;2;1;1	3;3;3;2;2;1;1	3;3;3;2;2;1;1	Heterogeneous nuclear ribonucleoprotein 2H9;Heterogeneous nuclear ribonucleoprotein H3;Heterogeneous nuclear ribonucleoprotein H3 isoform a variant;cDNA FLJ57726, highly similar to Heterogeneous nuclear ribonucleoprotein H3	HNRNPH3;HNRPH3	Isoform 1 of Heterogeneous nuclear ribonucleoprotein H3;Isoform 2 of Heterogeneous nuclear ribonucleoprotein H3;Isoform 3 of Heterogeneous nuclear ribonucleoprotein H3;cDNA FLJ57726, highly similar to Heterogeneous nuclear ribonucleoprotein H3;Isoform 4 of	P31942-1;P31942;Q53F48;P31942-2;P31942-3;B4DHY1;P31942-4	7	3	3	3	3	2	2	1	3	3	2	3	3	2	2	1	3	3	2	3	3	2	2	1	3	3	2	3	11.6	11.6	11.6	36.926	346	3
299	538;2014;2226;4245;4342;5004;5487	553;2063;2278;4388;4485;5151;5646	3465;3466;3467;3468;3469;3470;3471;3472;3473;3474;3475;3476;3477;3478;3479;3480;3481;3482;3483;3484;12391;13760;25710;26296;26297;26298;26299;26300;26301;26302;26303;26304;30319;30320;30321;30322;30323;30324;33321;33322	5887;5888;5889;5890;5891;5892;5893;5894;5895;5896;5897;5898;5899;5900;5901;5902;5903;5904;5905;5906;5907;5908;5909;5910;5911;5912;5913;5914;5915;5916;5917;5918;5919;5920;5921;5922;5923;5924;5925;5926;5927;5928;5929;5930;5931;22221;25685;46601;47553;47554;47555;47556;47557;47558;47559;47560;47561;47562;47563;47564;47565;55220;55221;55222;55223;55224;55225;55226;55227;55228;55229;55230;55231;55232;…			IPI00479191;IPI00013881	IPI00479191;IPI00013881	7;7	7;7	2;2	Heterogeneous nuclear ribonucleoprotein H;Heterogeneous nuclear ribonucleoprotein H, N-terminally processed;Putative uncharacterized protein DKFZp686A15170	HNRNPH1;HNRPH;HNRPH1;DKFZp686A15170	51 kDa protein;Heterogeneous nuclear ribonucleoprotein H	P31943;Q68DG4	2	7	7	2	4	2	2	2	3	3	3	3	4	2	2	2	3	3	3	3	0	0	0	0	0	0	0	0	19.1	19.1	5.1	51.229	472	5
300	8;365;388;2322;4575	8;375;399;2377;4719	69;70;71;72;73;2367;2368;2369;2370;2371;2372;2373;2374;2375;2376;2496;2497;2498;2499;2500;2501;2502;14374;14375;14376;14377;14378;14379;14380;14381;14382;14383;27818;27819;27820;27821;27822	89;90;91;92;93;3971;3972;3973;3974;3975;3976;3977;3978;3979;3980;3981;3982;3983;4199;4200;4201;4202;4203;4204;4205;4206;27026;27027;27028;27029;27030;27031;27032;27033;27034;27035;27036;50422;50423;50424;50425;50426			IPI00013894;IPI00479946;IPI00908463	IPI00013894;IPI00479946;IPI00908463	5;4;3	5;4;3	5;4;3	Hsc70/Hsp90-organizing protein;Renal carcinoma antigen NY-REN-11;Stress-induced-phosphoprotein 1;Transformation-sensitive protein IEF SSP 3521;cDNA FLJ76863, highly similar to Homo sapiens stress-induced-phosphoprotein 1 (Hsp70/Hsp90-organizing protein) (STIP1), mRNA;STIP1 protein;cDNA FLJ54451, highly similar to Stress-induced-phosphoprotein 1	STIP1	Stress-induced-phosphoprotein 1;STIP1 protein;cDNA FLJ54451, highly similar to Stress-induced-phosphoprotein 1	P31948;A8K690;Q3ZCU9;B4DM70	3	5	5	5	3	3	4	4	4	5	3	4	3	3	4	4	4	5	3	4	3	3	4	4	4	5	3	4	12.3	12.3	12.3	62.639	543	3
301	823;3069;4466	842;3139;4609	5255;5256;5257;5258;5259;5260;5261;5262;5263;5264;5265;5266;19066;19067;19068;19069;19070;19071;19072;19073;19074;19075;19076;27095;27096;27097;27098;27099;27100;27101;27102;27103;27104;27105;27106;27107	9232;9233;9234;9235;9236;9237;9238;9239;9240;9241;9242;9243;9244;9245;9246;9247;9248;9249;9250;35946;35947;35948;35949;35950;35951;35952;35953;35954;35955;35956;35957;35958;35959;35960;35961;49155;49156;49157;49158;49159;49160;49161;49162;49163;49164;49165;49166;49167;49168;49169;49170;49171;49172;49173;49174;49175;49176;49177;49178;49179;49180;49181;49182;49183;49184;49185;49186;49187;49188;4918…			IPI00013895	IPI00013895	3	3	3	Calgizzarin;Metastatic lymph node gene 70 protein;Protein S100-A11;Protein S100-C;S100 calcium-binding protein A11;cDNA, FLJ92471, highly similar to Homo sapiens S100 calcium binding protein A11 (calgizzarin) (S100A11), mRNA	MLN70;S100A11;S100C	Protein S100-A11	P31949;B2R5H0	1	3	3	3	3	3	3	3	3	3	3	3	3	3	3	3	3	3	3	3	3	3	3	3	3	3	3	3	32.4	32.4	32.4	11.74	105	4
302	432;2334;3973	446;2390;4106	2761;2762;2763;2764;14467;24220	4744;4745;4746;4747;27238;44330			IPI00646500;IPI00647667;IPI00013939;IPI00646957	IPI00646500;IPI00647667;IPI00013939;IPI00646957	3;3;3;3	3;3;3;3	3;3;3;3	Replication factor A protein 2;Replication protein A 32 kDa subunit;Replication protein A 34 kDa subunit;cDNA, FLJ93412, highly similar to Homo sapiens replication protein A2, 32kDa (RPA2), mRNA;cDNA FLJ61154, highly similar to Replication protein A 32 kDa subunit;cDNA FLJ57152, highly similar to Replication protein A 32 kDa subunit;Replication protein A2, 32kDa	REPA2;RPA2;RPA32;RPA34;RP4-547C9.3-003	Isoform 3 of Replication protein A 32 kDa subunit;Isoform 2 of Replication protein A 32 kDa subunit;Isoform 1 of Replication protein A 32 kDa subunit;Replication protein A2, 32kDa	P15927-3;P15927;P15927-2;B2R7E8;P15927-1;B4DQD9;B4DUL2;Q5TEJ7	4	3	3	3	0	0	0	0	2	2	1	1	0	0	0	0	2	2	1	1	0	0	0	0	2	2	1	1	11.7	11.7	11.7	38.809	358
303	4312;4657	4455;4802	26127;28339;28340;28341;28342;28343;28344;28345;28346	47269;51470;51471;51472;51473;51474;51475;51476;51477;51478;51479			IPI00013949	IPI00013949	2	2	2	Alpha-SGT;Small glutamine-rich tetratricopeptide repeat-containing protein alpha;Vpu-binding protein	SGT;SGT1;SGTA	Small glutamine-rich tetratricopeptide repeat-containing protein alpha	O43765	1	2	2	2	1	1	1	1	1	1	2	1	1	1	1	1	1	1	2	1	1	1	1	1	1	1	2	1	8.3	8.3	8.3	34.063	313	1
304	55;715;2117;2246;2666;5191;5367	56;733;2167;2298;2723;5345;5525	320;4602;4603;13024;13025;13026;13027;13028;13029;13030;13031;13032;13033;13853;13854;13855;13856;13857;16465;16466;16467;31560;32592;32593;32594;32595	424;8226;8227;23841;23842;23843;23844;23845;23846;23847;23848;23849;23850;25891;25892;25893;25894;25895;31110;31111;31112;57829;59738;59739;59740;59741			IPI00013981;IPI00219012;IPI00640091;IPI00639876;IPI00166845;IPI00383291	IPI00013981;IPI00219012;IPI00640091;IPI00639876;IPI00166845	7;4;4;4;4;3	1;1;1;1;1;1	0;0;0;0;0;0	p61-Yes;Proto-oncogene c-Yes;Proto-oncogene tyrosine-protein kinase Yes;cDNA, FLJ94729, highly similar to Homo sapiens v-yes-1 Yamaguchi sarcoma viral oncogene homolog 1(YES1), mRNA;p59-Fyn;Proto-oncogene c-Fyn;Proto-oncogene Syn;SLK;Tyrosine-protein kinase Fyn;cDNA FLJ32137 fis, clone PEBLM2000479, highly similar to Proto-oncogene tyrosine-protein kinase Fyn (EC 2.7.10.2);FYN oncogene related to…	YES;YES1;FYN;RP1-66H14.1-003	Proto-oncogene tyrosine-protein kinase Yes;Isoform 1 of Proto-oncogene tyrosine-protein kinase Fyn;Isoform 2 of Proto-oncogene tyrosine-protein kinase Fyn;cDNA FLJ32137 fis, clone PEBLM2000479, highly similar to Proto-oncogene tyrosine-protein kinase Fyn;I	P07947;B2RA70;P06241-1;P06241;B5BU57;P06241-2;B3KPS6;Q5R3A8;P06241-3	6	7	1	0	3	3	3	3	3	3	1	2	1	0	0	0	1	1	0	1	0	0	0	0	0	0	0	0	12.2	1.5	0	60.801	543	1
305	3708;3752	3838;3882	22888;22889;23141;23142;23143;23144	42181;42182;42537;42538;42539;42540			IPI00793381;IPI00014151;IPI00794383;IPI00946249;IPI00795037;IPI00794344;IPI00947396	IPI00793381;IPI00014151;IPI00794383;IPI00946249;IPI00795037;IPI00794344;IPI00947396	2;2;1;1;1;1;1	2;2;1;1;1;1;1	2;2;1;1;1;1;1	Proteasome (Prosome, macropain) 26S subunit, non-ATPase, 6, isoform CRA_b;Putative uncharacterized protein PSMD6;26S proteasome non-ATPase regulatory subunit 6;26S proteasome regulatory subunit RPN7;26S proteasome regulatory subunit S10;Breast cancer-associated protein SGA-113M;p42A;Phosphonoformate immuno-associated protein 4;Proteasome regulatory particle subunit p44S10;KIAA0107 isoform;Proteas…	hCG_23509;PSMD6;KIAA0107;PFAAP4	Putative uncharacterized protein PSMD6;26S proteasome non-ATPase regulatory subunit 6;Proteasome (Prosome, macropain) 26S subunit, non-ATPase, 6, isoform CRA_d;cDNA FLJ37740 fis, clone BRHIP2021870, highly similar to 26S proteasome non-ATPase regulatory su	C9IZE4;Q15008;A8K2E0;Q6UV22;B3KT66;C9J7B7	7	2	2	2	0	0	0	1	2	2	0	0	0	0	0	1	2	2	0	0	0	0	0	1	2	2	0	0	4.8	4.8	4.8	51.922	442
306	3134;4345;4577;5142	3205;4488;4721;5295	19426;19427;19428;26324;26325;26326;26327;26328;26329;26330;26331;26332;27824;27825;31248	36435;36436;36437;47689;47690;47691;47692;47693;47694;47695;47696;47697;47698;47699;47700;47701;50428;50429;57064			IPI00871851;IPI00014177;IPI00894340;IPI00893645;IPI00894199;IPI00894055;IPI00893096;IPI00892810;IPI00894322;IPI00894283;IPI00893902;IPI00893477;IPI00893658;IPI00892518;IPI00892932;IPI00893240;IPI00893788	IPI00871851;IPI00014177;IPI00894340;IPI00893645;IPI00894199;IPI00894055;IPI00893096;IPI00892810;IPI00894322;IPI00894283;IPI00893902;IPI00893477	4;4;4;4;3;3;3;3;3;3;2;2;1;1;1;1;1	4;4;4;4;3;3;3;3;3;3;2;2;1;1;1;1;1	4;4;4;4;3;3;3;3;3;3;2;2;1;1;1;1;1	Neural precursor cell expressed developmentally down-regulated protein 5;Septin-2;Putative uncharacterized protein SEPT2	DIFF6;KIAA0158;NEDD5;SEPT2	Isoform 2 of Septin-2;Isoform 1 of Septin-2;Putative uncharacterized protein SEPT2;Putative uncharacterized protein SEPT2;Putative uncharacterized protein SEPT2;Putative uncharacterized protein SEPT2;Putative uncharacterized protein SEPT2;Putative uncharac	Q15019-2;Q15019;Q15019-1;B5MCX3;C9J2Q4;C9JB25;C9JL64;C9J938;C9JQJ4;C9IZU3;C9IY94;C9JCL7;B5MD47	17	4	4	4	2	1	1	2	2	1	1	1	2	1	1	2	2	1	1	1	2	1	1	2	2	1	1	1	13.4	13.4	13.4	45.46	396	2
307	1522;3739	1567;3869	9490;9491;23060	16994;16995;42389			IPI00014197;IPI00798278	IPI00014197;IPI00798278	2;2	2;2	2;2	Protein CDV3 homolog	CDV3;H41	Isoform 1 of Protein CDV3 homolog;Isoform 2 of Protein CDV3 homolog	Q9UKY7-1;Q9UKY7;Q9UKY7-2	2	2	2	2	0	0	1	0	0	0	0	1	0	0	1	0	0	0	0	1	0	0	1	0	0	0	0	1	10.5	10.5	10.5	27.335	258
308	209;380;4897	213;391;5044	1328;1329;1330;1331;1332;1333;1334;1335;1336;1337;2461;2462;29672;29673;29674;29675;29676;29677;29678;29679;29680;29681;29682	1913;1914;1915;1916;1917;1918;1919;1920;1921;1922;1923;1924;1925;1926;1927;1928;1929;4150;4151;4152;53931;53932;53933;53934;53935;53936;53937;53938;53939;53940;53941;53942;53943;53944;53945;53946;53947;53948;53949			IPI00014230;IPI00796075	IPI00014230;IPI00796075	3;2	3;2	3;2	Complement component 1 Q subcomponent-binding protein, mitochondrial;GC1q-R protein;Glycoprotein gC1qBP;Hyaluronan-binding protein 1;Mitochondrial matrix protein p32;p33;cDNA FLJ75700, highly similar to Homo sapiens complement component 1, q subcomponent binding protein (C1QBP), nuclear gene encoding mitochondrial protein, mRNA	C1QBP;GC1QBP;HABP1;SF2P32	Complement component 1 Q subcomponent-binding protein, mitochondrial;20 kDa protein	Q07021;A8K651	2	3	3	3	2	2	3	2	2	2	2	2	2	2	3	2	2	2	2	2	2	2	3	2	2	2	2	2	20.6	20.6	20.6	31.362	282	2
309	2914	2980	17994;17995	34214;34215			IPI00307092;IPI00014238;IPI00445108	IPI00307092;IPI00014238;IPI00445108	1;1;1	1;1;1	1;1;1	Lysine--tRNA ligase;Lysyl-tRNA synthetase;cDNA FLJ44621 fis, clone BRACE2016896, highly similar to Lysyl-tRNA synthetase (EC 6.1.1.6)	KARS;KIAA0070	Isoform Mitochondrial of Lysyl-tRNA synthetase;Isoform Cytoplasmic of Lysyl-tRNA synthetase;cDNA FLJ44621 fis, clone BRACE2016896, highly similar to Lysyl-tRNA synthetase	Q15046-2;Q15046;Q15046-1;Q6ZTI3	3	1	1	1	0	0	1	0	1	0	0	0	0	0	1	0	1	0	0	0	0	0	1	0	1	0	0	0	2.1	2.1	2.1	71.496	625
310	1126;4738	1157;4883	7126;7127;7128;7129;7130;7131;7132;7133;28721;28722;28723;28724;28725	13034;13035;13036;13037;13038;13039;13040;13041;13042;51992;51993;51994;51995;51996;51997			IPI00375127;IPI00014263	IPI00375127;IPI00014263	2;2	2;2	2;2	Eukaryotic translation initiation factor 4H;Williams-Beuren syndrome chromosomal region 1 protein;Similar to mKIAA0038 protein;cDNA FLJ60708, highly similar to Eukaryotic translation initiation factor 4H;Putative uncharacterized protein WBSCR1	EIF4H;KIAA0038;WBSCR1;WSCR1;LOC392647;tcag7.1028	Similar to mKIAA0038 protein;Isoform Long of Eukaryotic translation initiation factor 4H	Q15056-2;Q15056;A4D198;B4DMV6;Q75MT8;Q75MU1;Q15056-1;Q75MU2	2	2	2	2	1	2	1	1	2	2	1	2	1	2	1	1	2	2	1	2	1	2	1	1	2	2	1	2	11.6	11.6	11.6	32.604	294	1
311	4329;4330	4472;4473	26228;26229	47395;47396			IPI00014264;IPI00795932	IPI00014264;IPI00795932	2;2	2;2	2;2	Arf-GAP with coiled-coil, ANK repeat and PH domain-containing protein 2;Centaurin-beta-2	ACAP2;CENTB2;KIAA0041	Arf-GAP with coiled-coil, ANK repeat and PH domain-containing protein 2;17 kDa protein	Q15057	2	2	2	2	0	0	0	0	0	0	0	1	0	0	0	0	0	0	0	1	0	0	0	0	0	0	0	1	2.2	2.2	2.2	88.028	778
312	1351	1387	8430;8431;8432;8433;8434;8435;8436	15250;15251;15252;15253;15254;15255;15256			IPI00014311;IPI00642151;IPI00647073;IPI00922263	IPI00014311;IPI00642151;IPI00647073;IPI00922263	1;1;1;1	1;1;1;1	1;1;1;1	Cullin-2;cDNA FLJ56037, highly similar to Cullin-2;Cullin 2;cDNA FLJ50125, highly similar to Cullin-2	CUL2;RP11-297A16.3-005;RP11-297A16.3-007	cDNA FLJ56037, highly similar to Cullin-2;Cullin 2;Cullin 2;cDNA FLJ50125, highly similar to Cullin-2 (Fragment)	Q13617;B7Z6K8;Q5T2B5;Q5T2B7;B7Z1Y1	4	1	1	1	1	1	1	0	1	1	1	1	1	1	1	0	1	1	1	1	1	1	1	0	1	1	1	1	1.4	1.4	1.4	89.503	764	1
313	1845	1893	11352	20556			IPI00877642;IPI00297156;IPI00014338;IPI00878414;IPI00889605	IPI00877642;IPI00297156;IPI00014338;IPI00878414;IPI00889605	1;1;1;1;1	1;1;1;1;1	1;1;1;1;1	cDNA FLJ75679, highly similar to Homo sapiens neutrophil cytosolic factor 4, 40kDa (NCF4), transcript variant 2, mRNA;Neutrophil cytosolic factor 4, 40kDa;Neutrophil cytosol factor 4;Neutrophil NADPH oxidase factor 4;p40-phox;SH3 and PX domain-containing protein 4;Neutrophil cytosolic factor 4 (40kD) isoform 1 variant;NCF4 protein	CTA-833B7.3-002;NCF4;SH3PXD4;CTA-833B7.3-003;CTA-833B7.3-004	neutrophil cytosolic factor 4 isoform 2;Isoform 2 of Neutrophil cytosol factor 4;Isoform 1 of Neutrophil cytosol factor 4;Neutrophil cytosolic factor 4, 40kDa;Neutrophil cytosolic factor 4, 40kDa	A8K4F9;Q15080-2;Q15080;Q15080-1;Q53FG4;Q6FGM9;B0QY05;B0QY04	5	1	1	1	0	0	0	0	0	0	0	0	0	0	0	0	0	0	0	0	0	0	0	0	0	0	0	0	3.4	3.4	3.4	39.016	348
314	2056	2106	12710;12711;12712	23259;23260;23261			IPI00014340;IPI00879023;IPI00879187	IPI00014340;IPI00879023;IPI00879187	1;1;1	1;1;1	1;1;1	Protein phosphatase 1 myosin-binding subunit of 85 kDa;Protein phosphatase 1 regulatory subunit 12C;cDNA FLJ59720, highly similar to Homo sapiens protein phosphatase 1, regulatory (inhibitor) subunit 12C (PPP1R12C), mRNA;cDNA FLJ60300, highly similar to Homo sapiens protein phosphatase 1, regulatory (inhibitor) subunit 12C (PPP1R12C), mRNA	LENG3;MBS85;PPP1R12C	Isoform 1 of Protein phosphatase 1 regulatory subunit 12C;Isoform 4 of Protein phosphatase 1 regulatory subunit 12C;Isoform 3 of Protein phosphatase 1 regulatory subunit 12C	Q9BZL4-1;Q9BZL4;Q9BZL4-4;B4DME2;Q9BZL4-3;B4DLW4	3	1	1	1	0	0	1	0	0	1	1	0	0	0	1	0	0	1	1	0	0	0	1	0	0	1	1	0	1.7	1.7	1.7	84.88	782
315	677;2809	695;2869	4287;4288;4289;4290;4291;4292;4293;4294;17315	7545;7546;7547;7548;7549;7550;7551;7552;32856			IPI00014361;IPI00909958;IPI00791788	IPI00014361;IPI00909958;IPI00791788	2;2;2	2;2;2	2;2;2	GDP-4-keto-6-deoxy-D-mannose-3,5-epimerase-4-reductase;GDP-L-fucose synthase;Protein FX;Red cell NADP(H)-binding protein;Short-chain dehydrogenase/reductase family 4E member 1;cDNA FLJ57685, highly similar to GDP-L-fucose synthetase (EC 1.1.1.271);cDNA FLJ39433 fis, clone PROST2004142, highly similar to GDP-L-fucose synthetase (EC 1.1.1.271)	SDR4E1;TSTA3	GDP-L-fucose synthetase;cDNA FLJ57685, highly similar to GDP-L-fucose synthetase;cDNA FLJ39433 fis, clone PROST2004142, highly similar to GDP-L-fucose synthetase	Q13630;B4DZW9;B3KU96	3	2	2	2	1	1	1	1	1	1	1	0	1	1	1	1	1	1	1	0	1	1	1	1	1	1	1	0	7.2	7.2	7.2	35.892	321	1
316	231;1001;2972	236;237;1027;3040	1489;1490;6318;6319;18387;18388;18389;18390	2279;2280;2281;11543;11544;34782;34783;34784;34785			IPI00014377;IPI00939888;IPI00027981;IPI00024775	IPI00014377	3;1;1;1	3;1;1;1	3;1;1;1	Ras-related protein Rab-32;cDNA, FLJ92490, highly similar to Homo sapiens RAB32, member RAS oncogene family (RAB32), mRNA	RAB32	Ras-related protein Rab-32	Q13637;B2R5I8	4	3	3	3	0	1	1	0	2	1	0	1	0	1	1	0	2	1	0	1	0	1	1	0	2	1	0	1	20.4	20.4	20.4	24.997	225
317	378;3956	389;4089	2442;2443;2444;2445;2446;2447;2448;2449;2450;24140;24141	4126;4127;4128;4129;4130;4131;4132;4133;4134;4135;4136;4137;4138;44166;44167			IPI00055606;IPI00930706;IPI00014398;IPI00647207;IPI00922730;IPI00643324;IPI00922769;IPI00029028;IPI00644118;IPI00641404;IPI00645286;IPI00644668;IPI00922545;IPI00639828	IPI00055606;IPI00930706;IPI00014398;IPI00647207;IPI00922730;IPI00643324;IPI00922769;IPI00029028;IPI00644118;IPI00641404;IPI00645286;IPI00644668;IPI00922545;IPI00639828	2;2;2;2;2;2;2;2;2;2;2;2;1;1	2;2;2;2;2;2;2;2;2;2;2;2;1;1	2;2;2;2;2;2;2;2;2;2;2;2;1;1	Four and a half LIM domains protein 1;Skeletal muscle LIM-protein 1;cDNA FLJ55259, highly similar to Four and a half LIM domains protein 1;cDNA FLJ55242, highly similar to Four and a half LIM domains protein 1;Four and a half LIM domains 1, isoform CRA_c;Four and a half LIM domains 1 variant;cDNA FLJ53665, highly similar to Four and a half LIM domains protein 1;cDNA FLJ16189 fis, clone BRTHA20127…	FHL1;SLIM1;hCG_33097;RP11-535K18.1-007;RP11-535K18.1-003;RP11-535K18.1-008;RP11-535K18.1-012;RP11-535K18.1-006;RP11-535K18.1-011;RP11-535K18.1-013	Isoform 2 of Four and a half LIM domains protein 1;four and a half LIM domains 1 isoform 3;four and a half LIM domains 1 isoform 5;Isoform 1 of Four and a half LIM domains protein 1;cDNA FLJ53647, highly similar to Four and a half LIM domains protein 1;Fou	Q13642-2;Q13642;B7Z793;B7Z5T4;Q53FI7;Q13642-1;B7Z6U8;Q6IB30;B7Z5T3;B7Z5V0;Q5JXI8;B7Z4B7;Q5JXI2;Q5JXI3;Q5JXH7;Q5JXH8;Q13642-3;Q5JXH9;B7Z9A1;Q5JXI0	14	2	2	2	2	1	1	1	1	1	1	1	2	1	1	1	1	1	1	1	2	1	1	1	1	1	1	1	7.1	7.1	7.1	36.263	323	2
318	0	0	0;1	0;1			IPI00014439;IPI00902534	IPI00014439;IPI00902534	1;1	1;1	1;1	Dihydropteridine reductase;HDHPR;Quinoid dihydropteridine reductase;cDNA FLJ55000, highly similar to Dihydropteridine reductase (EC 1.5.1.34);Quinoid dihydropteridine reductase, isoform CRA_c;cDNA FLJ42391 fis, clone 3NB692002806, highly similar to Dihydropteridine reductase (EC 1.5.1.34);Quinoid dihydropteridine reductase, isoform CRA_e	DHPR;QDPR;hCG_39606	Dihydropteridine reductase;Quinoid dihydropteridine reductase, isoform CRA_e	P09417;B7Z415;B3KW71	2	1	1	1	0	0	0	0	0	0	0	0	0	0	0	0	0	0	0	0	0	0	0	0	0	0	0	0	4.1	4.1	4.1	25.789	244
319	4823	4970	29209	52907			IPI00014474	IPI00014474	1	1	1	A-kinase anchor protein 8;A-kinase anchor protein 95 kDa;cDNA FLJ50339, highly similar to A-kinase anchor protein 8;AKAP8 protein;Putative uncharacterized protein DKFZp586B1222	AKAP8;AKAP95;DKFZp586B1222	A-kinase anchor protein 8	O43823;B7Z8L8;Q8NE02;Q9UG73	1	1	1	1	0	0	1	0	0	0	0	0	0	0	1	0	0	0	0	0	0	0	1	0	0	0	0	0	2.9	2.9	2.9	76.107	692
320	1097;1219;1905;2054;3412;4731	1127;1252;1954;2104;3522;4876	6955;6956;6957;6958;6959;6960;6961;7689;7690;7691;7692;7693;7694;7695;11672;11673;11674;11675;11676;12696;12697;12698;12699;12700;12701;12702;12703;12704;21171;21172;21173;21174;28701;28702;28703	12693;12694;12695;12696;12697;12698;12699;13916;13917;13918;13919;13920;13921;13922;13923;13924;21007;21008;21009;21010;21011;23242;23243;23244;23245;23246;23247;23248;23249;23250;23251;23252;39228;39229;39230;39231;39232;39233;39234;51966;51967;51968			IPI00014516;IPI00218694;IPI00925125;IPI00218695;IPI00218696;IPI00816770;IPI00333771;IPI00926274;IPI00807611;IPI00926763	IPI00014516;IPI00218694;IPI00925125;IPI00218695;IPI00218696;IPI00816770;IPI00333771;IPI00926274	6;6;6;6;6;6;6;5;2;1	6;6;6;6;6;6;6;5;2;1	6;6;6;6;6;6;6;5;2;1	Caldesmon;cDNA FLJ76646, highly similar to Homo sapiens caldesmon 1 (CALD1), transcript variant 3, mRNA;cDNA FLJ53193, highly similar to Homo sapiens caldesmon 1 (CALD1), transcript variant 5, mRNA;Caldesmon 1, isoform CRA_b;NAG22 protein;Putative uncharacterized protein DKFZp779D0769;cDNA FLJ59374, highly similar to Homo sapiens caldesmon 1 (CALD1), transcript variant 2, mRNA;cDNA FLJ55017, high…	CAD;CALD1;CDM;hCG_17453;DKFZp779D0769;DKFZp686P03208	Isoform 1 of Caldesmon;Isoform 2 of Caldesmon;caldesmon 1 isoform 3;Isoform 3 of Caldesmon;cDNA FLJ53193, highly similar to Homo sapiens caldesmon 1 (CALD1), transcript variant 5, mRNA;Putative uncharacterized protein DKFZp779D0769;Isoform 5 of Caldesmon;P	Q05682-1;Q05682;Q05682-2;A8K0X1;Q05682-3;Q05682-4;B7Z6G4;Q9NYG1;Q5HY93;Q05682-5;B4DPW5;B4E3I0;Q6P707;Q6PJM5;Q7Z2Y9;C9J813	10	6	6	6	5	5	3	2	5	5	2	2	5	5	3	2	5	5	2	2	5	5	3	2	5	5	2	2	10.7	10.7	10.7	93.249	793	5
321	748;5501	767;5660	4785;4786;4787;4788;33404;33405;33406;33407;33408;33409	8478;8479;8480;8481;8482;8483;8484;8485;8486;61100;61101;61102;61103;61104;61105			IPI00014572	IPI00014572	2	2	2	Basement-membrane protein 40;Osteonectin;Secreted protein acidic and rich in cysteine;SPARC;cDNA, FLJ96669, highly similar to Homo sapiens secreted protein, acidic, cysteine-rich (osteonectin)(SPARC), mRNA;cDNA FLJ55667, highly similar to Secreted protein acidic and rich in cysteine;Cysteine-rich protein	ON;SPARC	SPARC	P09486;B2RDL6;B4DRV4;Q6QE20	1	2	2	2	2	2	2	1	1	0	0	0	2	2	2	1	1	0	0	0	2	2	2	1	1	0	0	0	8.6	8.6	8.6	34.632	303	2
322	2279;2760	2331;2819	14031;16989;16990;16991;16992;16993;16994;16995	26242;32119;32120;32121;32122;32123;32124;32125;32126			IPI00014577;IPI00921855;IPI00478787;IPI00844361;IPI00922175;IPI00479988;IPI00922800	IPI00014577;IPI00921855;IPI00478787;IPI00844361;IPI00922175;IPI00479988;IPI00922800	2;2;1;1;1;1;1	2;2;1;1;1;1;1	2;2;1;1;1;1;1	Ras-related protein Rab-18;cDNA FLJ53088, highly similar to Ras-related protein Rab-18;RAB18, member RAS oncogene family;RAB18 long isoform 1;cDNA FLJ51678, highly similar to Ras-related protein Rab-18;RAB18, member RAS oncogene family variant;cDNA FLJ50154, moderately similar to Ras-related protein Rab-18	RAB18;RP11-148B2.1-005;RP11-148B2.1-003	Ras-related protein Rab-18;cDNA FLJ53088, highly similar to Ras-related protein Rab-18;RAB18, member RAS oncogene family;RAB18 long isoform 1;cDNA FLJ51678, highly similar to Ras-related protein Rab-18;RAB18, member RAS oncogene family;cDNA FLJ50154, moder	Q9NP72;B7Z5V3;Q5W0I9;Q56UN9;B7Z4P9;Q59EW3;Q5W0J0;B7Z333	7	2	2	2	1	1	1	2	0	0	1	1	1	1	1	2	0	0	1	1	1	1	1	2	0	0	1	1	12.6	12.6	12.6	22.977	206	1
323	2959;3117	3027;3188	18327;19320;19321;19322	34682;36301;36302;36303			IPI00014589;IPI00216472	IPI00014589;IPI00216472	2;2	2;2	2;2	Clathrin light chain B	CLTB	Isoform Brain of Clathrin light chain B;Isoform Non-brain of Clathrin light chain B	P09497-1;P09497;P09497-2	2	2	2	2	0	1	0	0	1	1	0	0	0	1	0	0	1	1	0	0	0	1	0	0	1	1	0	0	7.9	7.9	7.9	25.19	229
324	1817	1864	11154;11155	20149;20150			IPI00014624	IPI00014624	1	1	1	Adapter-related protein complex 3 sigma-1 subunit;AP-3 complex subunit sigma-1;AP-3 complex subunit sigma-3A;Clathrin-associated/assembly/adapter protein, small 3;Sigma-3A-adaptin;Sigma-adaptin 3a;cDNA, FLJ92106, highly similar to Homo sapiens adaptor-related protein complex 3, sigma 1 subunit(AP3S1), mRNA	AP3S1;CLAPS3	AP-3 complex subunit sigma-1	Q92572;B2R4I8	1	1	1	1	1	0	1	0	0	0	0	0	1	0	1	0	0	0	0	0	1	0	1	0	0	0	0	0	5.1	5.1	5.1	32.144	293	1
325	4126	4266	25061;25062	45560;45561;45562			IPI00014808	IPI00014808	1	1	1	PAF acetylhydrolase 29 kDa subunit;PAF-AH subunit gamma;Platelet-activating factor acetylhydrolase IB subunit gamma	PAFAH1B3;PAFAHG	Platelet-activating factor acetylhydrolase IB subunit gamma	Q15102	1	1	1	1	0	0	0	1	0	0	0	0	0	0	0	1	0	0	0	0	0	0	0	1	0	0	0	0	9.1	9.1	9.1	25.734	231
326	3016	3084	18681;18682;18683;18684;18685;18686	35269;35270;35271;35272;35273;35274			IPI00643342;IPI00014850;IPI00552198	IPI00643342;IPI00014850;IPI00552198	1;1;1	1;1;1	1;1;1	cDNA FLJ38560 fis, clone HCHON2003642, highly similar to Astrocytic phosphoprotein PEA-15;Phosphoprotein enriched in astrocytes 15;Phosphoprotein enriched in astrocytes 15, isoform CRA_b;PEA15 protein;15 kDa phosphoprotein enriched in astrocytes;Astrocytic phosphoprotein PEA-15;Phosphoprotein enriched in diabetes;cDNA, FLJ92023, Homo sapiens phosphoprotein enriched in astrocytes 15 (PEA15),mRNA;P…	hCG_39732;PEA15;RP11-536C5.8-002;RP11-536C5.8-001;RP11-536C5.8-003	Phosphoprotein enriched in astrocytes 15, isoform CRA_b;Astrocytic phosphoprotein PEA-15;Phosphoprotein enriched in astrocytes 15	B1AKZ3;Q6FHL9;Q15121;B1AKZ4;B1AKZ5	3	1	1	1	1	1	1	0	1	1	0	0	1	1	1	0	1	1	0	0	1	1	1	0	1	1	0	0	6.6	6.6	6.6	17.306	151	1
327	437;445;457;630;728;964;997;1014;1109;1135;1263;1334;1385;1434;1458;1572;1700;1739;1914;1937;1942;2037;2148;2248;2403;2653;2664;2766;2767;2941;2980;3431;3817;3844;3872;3908;3937;4033;4326;4334;4404;4831;5009;5011;5168;5175	451;459;471;648;747;988;1023;1041;1140;1166;1296;1370;1423;1475;1499;1617;1746;1785;1963;1986;1991;2087;2198;2300;2459;2710;2721;2825;2826;3007;3048;3548;3948;3975;4003;4040;4069;4166;4469;4477;4547;4978;5157;5159;5322;5329	2790;2791;2792;2793;2794;2795;2796;2797;2860;2861;2862;2863;2864;2865;2955;2956;2957;2958;4075;4076;4077;4078;4079;4080;4081;4082;4083;4682;4683;4684;4685;4686;4687;6085;6287;6288;6289;6290;6487;6488;6489;6490;7053;7174;7175;7176;7177;7178;7179;7180;7181;7896;8309;8653;8926;8927;9072;9073;9074;9075;9076;9077;9078;9079;9080;9784;9785;9786;9787;9788;9789;9790;10513;10726;10727;11717;11718;11719;117…	4781;4782;4783;4784;4785;4786;4787;4788;4919;4920;4921;4922;4923;4924;5089;5090;5091;5092;7203;7204;7205;7206;7207;7208;7209;7210;7211;7212;7213;7214;7215;7216;7217;8357;8358;8359;8360;8361;8362;10877;11497;11498;11499;11500;11501;11966;11967;11968;11969;12920;13085;13086;13087;13088;13089;13090;13091;13092;13093;13094;13095;14200;14933;15731;16143;16144;16332;16333;16334;16335;16336;16337;16338;…			IPI00014898;IPI00186711;IPI00398778;IPI00398777;IPI00398779;IPI00398775;IPI00420096;IPI00398776;IPI00398002;IPI00887421;IPI00010951	IPI00014898;IPI00186711;IPI00398778;IPI00398777;IPI00398779;IPI00398775;IPI00420096;IPI00398776;IPI00398002	46;46;46;46;46;46;46;46;45;15;1	46;46;46;46;46;46;46;46;45;15;1	46;46;46;46;46;46;46;46;45;15;1	Hemidesmosomal protein 1;Plectin-1;HCG1994702;Plectin isoform 1b;Similar to plectin 1, intermediate filament binding protein, 500kD	PLEC1;hCG_1994702	Isoform 1 of Plectin-1;Isoform 2 of Plectin-1;Isoform 6 of Plectin-1;Isoform 5 of Plectin-1;Isoform 4 of Plectin-1;Isoform 9 of Plectin-1;Isoform 8 of Plectin-1;Isoform 7 of Plectin-1;Isoform 3 of Plectin-1	Q15149-1;Q15149;Q15149-2;Q15149-6;Q15149-5;Q8WXV5;Q15149-4;Q15149-9;Q15149-8;Q15149-7;Q96IE3;Q15149-3	11	46	46	46	19	22	20	16	20	23	14	22	19	22	20	16	20	23	14	22	19	22	20	16	20	23	14	22	12.2	12.2	12.2	531.78	4684	19
328	3120	3191	19340;19341;19342;19343;19344;19345;19346;19347;19348;19349;19350	36323;36324;36325;36326;36327;36328;36329;36330;36331;36332;36333			IPI00795769;IPI00014938;IPI00798360	IPI00795769;IPI00014938;IPI00798360	1;1;1	1;1;1	1;1;1	Cytokine-induced protein of 29 kDa;Nuclear protein Hcc-1;Proliferation-associated cytokine-inducible protein CIP29;SAP domain-containing ribonucleoprotein;CIP29 protein	HCC1;HSPC316;SARNP;CIP29	52 kDa protein;SAP domain-containing ribonucleoprotein;18 kDa protein	P82979;Q567R9	3	1	1	1	1	1	1	1	1	1	1	1	1	1	1	1	1	1	1	1	1	1	1	1	1	1	1	1	2.2	2.2	2.2	51.782	460	1
329	3187	3259	19743	36867			IPI00015101	IPI00015101	1	1	1	Torsin family protein C9orf167	C9orf167	Torsin family protein C9orf167	Q9NXH8	1	1	1	1	0	0	0	0	0	0	0	0	0	0	0	0	0	0	0	0	0	0	0	0	0	0	0	0	2.1	2.1	2.1	46.914	423
330	647;1009;1440;2889;3221;3951;3972;3999;5122;5415;5416	665;1036;1481;2954;3293;4083;4105;4132;5274;5574;5575	4169;4170;4171;4172;4173;4174;4175;4176;4177;6453;6454;6455;6456;8957;8958;8959;8960;8961;8962;8963;8964;8965;17826;17827;17828;17829;17830;17831;17832;17833;17834;17835;17836;17837;17838;17839;19954;19955;19956;19957;19958;19959;19960;19961;19962;19963;19964;19965;19966;19967;19968;19969;24130;24211;24212;24213;24214;24215;24216;24217;24218;24219;24324;31084;31085;31086;31087;31088;31089;31090;3…	7391;7392;7393;7394;7395;7396;7397;7398;7399;11891;11892;11893;11894;11895;16179;16180;16181;16182;16183;16184;16185;16186;16187;16188;33816;33817;33818;33819;33820;33821;33822;33823;33824;33825;33826;33827;33828;33829;33830;33831;33832;33833;33834;33835;33836;33837;33838;33839;33840;33841;33842;33843;33844;33845;33846;33847;33848;33849;33850;33851;33852;33853;33854;33855;33856;33857;33858;33859;…			IPI00015148;IPI00796349;IPI00412525;IPI00816182;IPI00908754;IPI00019345;IPI00877120;IPI00942831;IPI00940725	IPI00015148;IPI00796349;IPI00412525;IPI00816182;IPI00908754;IPI00019345;IPI00877120;IPI00942831;IPI00940725	11;10;9;8;8;7;7;7;6	11;10;9;8;8;7;7;7;6	10;9;8;7;7;6;6;6;5	GTP-binding protein smg p21B;Ras-related protein Rap-1b;Ras-related protein Rap-1b-like protein;cDNA FLJ51696, highly similar to Ras-related protein Rap-1b;PNAS-140;cDNA FLJ50714, moderately similar to Ras-related protein Rap-1b;C21KG;G-22K;GTP-binding protein smg p21A;Ras-related protein Krev-1;Ras-related protein Rap-1A;cDNA FLJ75985, highly similar to Homo sapiens RAP1A, member of RAS oncogene…	OK/SW-cl.11;RAP1B;KREV1;RAP1A;hCG_1818872;RP4-773A18.1-001	Ras-related protein Rap-1b;18 kDa protein;Ras-related protein Rap-1b-like protein;PNAS-140 (Fragment);cDNA FLJ50714, moderately similar to Ras-related protein Rap-1b;Ras-related protein Rap-1A;RAP1A, member of RAS oncogene family;cDNA FLJ50711, moderately	P61224;A6NIZ1;B4DQI8;Q9BXV4;B4DW94;P62834;A8KAH9;Q5U0C3;B4DW74;B7ZAY2;B7ZB78	9	11	11	10	8	8	9	7	8	9	7	7	8	8	9	7	8	9	7	7	7	7	8	6	7	8	6	6	64.1	64.1	60.3	20.825	184	9
331	255;639;640;817;3502;4773	262;657;658;836;3623;4918	1629;4140;4141;4142;5213;5214;5215;5216;5217;5218;5219;5220;5221;21667;21668;21669;21670;21671;28915;28916;28917;28918;28919;28920;28921;28922;28923	2471;7358;7359;7360;9160;9161;9162;9163;9164;9165;9166;9167;9168;40048;40049;40050;40051;40052;52275;52276;52277;52278;52279;52280;52281;52282;52283;52284;52285;52286;52287;52288;52289;52290;52291;52292;52293;52294;52295;52296;52297;52298;52299;52300;52301;52302;52303;52304;52305;52306;52307;52308;52309;52310;52311;52312;52313			IPI00910593;IPI00015262;IPI00910272;IPI00398735	IPI00910593;IPI00015262;IPI00910272;IPI00398735	6;6;5;4	6;6;5;4	6;6;5;4	cDNA FLJ52765, highly similar to Calponin-2;Calponin H2, smooth muscle;Calponin-2;Neutral calponin;cDNA FLJ52469, highly similar to Calponin-2;Calponin 2 isoform a variant;CNN2 protein;Calponin 2;cDNA FLJ52495, highly similar to Calponin-2;cDNA FLJ52701, highly similar to Calponin-2;Calponin 2, isoform CRA_a;cDNA FLJ44427 fis, clone UTERU2007724, highly similar to Homo sapiens calponin 2 (CNN2), …	CNN2;hCG_21577	cDNA FLJ52765, highly similar to Calponin-2;Calponin-2;cDNA FLJ52701, highly similar to Calponin-2;calponin 2 isoform b	B4DUT8;Q99439;A5D8U8;B4DDF4;Q53GK7;Q6FHC3;Q6FHE4;B4DHU5;B4DN57;A6NFI4	4	6	6	6	3	4	2	1	5	3	2	3	3	4	2	1	5	3	2	3	3	4	2	1	5	3	2	3	23	23	23	35.943	330	3
332	1153;1596;4110;5515	1185;1641;4249;5674	7299;7300;7301;7302;7303;7304;7305;7306;7307;7308;9931;9932;9933;9934;9935;9936;9937;9938;24973;24974;24975;24976;33524;33525	13304;13305;13306;13307;13308;13309;13310;13311;13312;13313;13314;13315;13316;17643;17644;17645;17646;17647;17648;17649;17650;17651;17652;17653;17654;45454;45455;45456;45457;61382;61383			IPI00015671;IPI00872463;IPI00879904	IPI00015671;IPI00872463;IPI00879904	4;4;4	1;1;1	1;1;1	Tubulin alpha chain-like 3	TUBAL3	Isoform 1 of Tubulin alpha chain-like 3;50 kDa protein;Isoform 2 of Tubulin alpha chain-like 3	A6NHL2-1;A6NHL2;A6NHL2-2	3	4	1	1	4	2	2	2	3	2	2	1	1	0	0	1	0	0	0	0	1	0	0	1	0	0	0	0	9.4	3.8	3.8	49.908	446	1
333	5547	5708	33747	61982			IPI00927150;IPI00926903;IPI00015833;IPI00926408;IPI00921826	IPI00927150;IPI00926903;IPI00015833;IPI00926408;IPI00921826	1;1;1;1;1	1;1;1;1;1	1;1;1;1;1	Putative uncharacterized protein CHCHD3;Coiled-coil-helix-coiled-coil-helix domain-containing protein 3, mitochondrial;Coiled-coil-helix-coiled-coil-helix domain containing 3;Coiled-coil-helix-coiled-coil-helix domain containing 3, isoform CRA_d;cDNA FLJ53726, highly similar to Coiled-coil-helix-coiled-coil-helixdomain-containing protein 3	CHCHD3;hCG_2014841;tcag7.1158	Putative uncharacterized protein CHCHD3;Putative uncharacterized protein CHCHD3;Coiled-coil-helix-coiled-coil-helix domain-containing protein 3, mitochondrial;26 kDa protein;cDNA FLJ53726, highly similar to Coiled-coil-helix-coiled-coil-helixdomain-contain	C9J4B7;C9JRZ6;Q9NX63;A4D1N4;B7Z1X9	5	1	1	1	0	0	0	0	0	0	0	1	0	0	0	0	0	0	0	1	0	0	0	0	0	0	0	1	6.2	6.2	6.2	27.735	241
334	3432	3549	21320;21321	39475;39476	43	1	IPI00015838	IPI00015838	1	1	1	Cell growth-regulating nucleolar protein;cDNA FLJ78186	LYAR;PNAS-5	Cell growth-regulating nucleolar protein	Q9NX58;A8K3Y5	1	1	1	1	0	1	1	0	0	0	0	0	0	1	1	0	0	0	0	0	0	1	1	0	0	0	0	0	3.7	3.7	3.7	43.614	379
335	4489	4632	27290	49453			IPI00015842	IPI00015842	1	1	1	Reticulocalbin-1;cDNA FLJ55835, highly similar to Reticulocalbin-1;Proliferation-inducing gene 20 protein	RCN;RCN1	Reticulocalbin-1	Q15293;B7Z1M1;Q5J7V8	1	1	1	1	0	1	0	0	0	0	0	0	0	1	0	0	0	0	0	0	0	1	0	0	0	0	0	0	3.3	3.3	3.3	38.89	331
336	2145	2195	13228	24239			IPI00015856;IPI00658215;IPI00072257;IPI00658188;IPI00029820;IPI00657991;IPI00953251;IPI00658049	IPI00015856;IPI00658215;IPI00072257;IPI00658188;IPI00029820;IPI00657991;IPI00953251;IPI00658049	1;1;1;1;1;1;1;1	1;1;1;1;1;1;1;1	1;1;1;1;1;1;1;1	Aspartyl aminopeptidase;cDNA FLJ56420, highly similar to Aspartyl aminopeptidase (EC 3.4.11.21);Putative uncharacterized protein DNPEP;cDNA FLJ10915 fis, clone OVARC1000288, weakly similar to VACUOLAR AMINOPEPTIDASE I (EC 3.4.11.22);DNPEP protein;cDNA FLJ58475, highly similar to Aspartyl aminopeptidase (EC 3.4.11.21);Aspartyl aminopeptidase, isoform CRA_g;cDNA FLJ11809 fis, clone HEMBA1006309, hi…	ASPEP;DAP;DNPEP;hCG_15581	cDNA FLJ56420, highly similar to Aspartyl aminopeptidase;52 kDa protein;cDNA FLJ10915 fis, clone OVARC1000288, weakly similar to VACUOLAR AMINOPEPTIDASE I;48 kDa protein;DNPEP protein (Fragment);Putative uncharacterized protein DNPEP;cDNA FLJ58475, highly	Q9ULA0;B7Z7F0;Q53SB6;C9J1E2;Q9NV55;Q9BSS9;C9JUJ5;B7Z822;Q9HAC6;B9ZVU2	8	1	1	1	0	0	0	0	0	1	0	0	0	0	0	0	0	1	0	0	0	0	0	0	0	1	0	0	2.8	2.8	2.8	54.493	493
337	105;3539;4068	106;3660;4204	634;635;636;637;638;639;640;21881;21882;24723;24724;24725;24726	899;900;901;902;903;904;905;906;40543;40544;40545;45134;45135;45136;45137			IPI00015911;IPI00926319;IPI00909143	IPI00015911;IPI00926319;IPI00909143	3;3;2	3;3;2	3;3;2	Dihydrolipoamide dehydrogenase;Dihydrolipoyl dehydrogenase, mitochondrial;Glycine cleavage system L protein;Dihydrolipoyl dehydrogenase;cDNA FLJ50515, highly similar to Dihydrolipoyl dehydrogenase, mitochondrial (EC 1.8.1.4);cDNA FLJ56112, highly similar to Dihydrolipoyl dehydrogenase, mitochondrial (EC 1.8.1.4)	DLD;GCSL;LAD;PHE3	Dihydrolipoyl dehydrogenase, mitochondrial;cDNA FLJ56112, highly similar to Dihydrolipoyl dehydrogenase, mitochondrial;Dihydrolipoyl dehydrogenase	P09622;B2R5X0;B4DFL1;B4DHG0;B4DMK9;B4DT69	3	3	3	3	2	0	2	0	1	2	1	2	2	0	2	0	1	2	1	2	2	0	2	0	1	2	1	2	7.5	7.5	7.5	54.177	509	2
338	1319;3162;3842	1355;3234;3973	8233;8234;8235;8236;19585;19586;19587;19588;19589;19590;19591;19592;19593;23617	14800;14801;14802;14803;14804;36655;36656;36657;36658;36659;36660;36661;36662;36663;43410			IPI00015954;IPI00002149;IPI00513941;IPI00644667	IPI00015954;IPI00002149;IPI00513941	3;2;2;1	3;2;2;1	3;2;2;1	COPII-associated small GTPase;GTP-binding protein SAR1a;cDNA, FLJ92825, highly similar to Homo sapiens SAR1a gene homolog 1 (S. cerevisiae) (SARA1), mRNA;cDNA FLJ58922, highly similar to GTP-binding protein SAR1a;SAR1 gene homolog A (S. cerevisiae);SAR1 gene homolog A (S. cerevisiae), isoform CRA_a;Small GTP-binding protein;SARA1 protein;GTP binding protein;GTP-binding protein Sara;Masra2;GTP-bin…	SAR1;SAR1A;SARA;SARA1;hCG_1787550;RP11-367H5.4-001;SAR1B;SARA2;SARB;DKFZp434B2017;RP11-367H5.4-005	GTP-binding protein SAR1a;GTP-binding protein SAR1b;SAR1 gene homolog A	Q9NR31;B2R679;B4DQ19;Q5SQT9;Q6FID4;Q8NG23;Q9Y6B6;Q53F37;Q9H029;Q5SQU0	4	3	3	3	2	1	1	1	2	2	1	2	2	1	1	1	2	2	1	2	2	1	1	1	2	2	1	2	15.7	15.7	15.7	22.367	198	2
339	239;621	245;638	1518;1519;1520;1521;1522;1523;1524;4015;4016;4017;4018;4019;4020;4021;4022;4023	2309;2310;2311;2312;2313;2314;2315;7136;7137;7138;7139;7140;7141;7142;7143;7144			IPI00015972	IPI00015972	2	2	2	Cytochrome c oxidase polypeptide VIc;Cytochrome c oxidase subunit 6C	COX6C	Cytochrome c oxidase subunit 6C	P09669	1	2	2	2	2	2	2	1	2	2	2	2	2	2	2	1	2	2	2	2	2	2	2	1	2	2	2	2	20	20	20	8.7813	75	2
340	1166;2570;3960	1198;2627;4093	7385;7386;15872;15873;15874;24150;24151	13461;13462;30106;30107;30108;44176;44177			IPI00016255	IPI00016255	3	3	3	LAMA-like protein 1;Lamina ancestor homolog 1;Phospholipase B domain-containing protein 1;Putative phospholipase B-like 1;cDNA FLJ77100	PLBD1	Putative phospholipase B-like 1	Q6P4A8;A8K4E9	1	3	3	3	3	0	2	0	0	0	0	0	3	0	2	0	0	0	0	0	3	0	2	0	0	0	0	0	7.4	7.4	7.4	63.254	553	3
341	1619;2161;3177;3496	1664;2211;3249;3617	10063;10064;10065;10066;10067;10068;10069;10070;10071;13355;13356;13357;13358;13359;13360;13361;13362;19667;19668;19669;19670;19671;19672;19673;19674;19675;21638;21639;21640;21641;21642;21643;21644;21645;21646	17852;17853;17854;17855;17856;17857;17858;17859;17860;24620;24621;24622;24623;24624;24625;24626;24627;24628;36770;36771;36772;36773;36774;36775;36776;36777;36778;40005;40006;40007;40008;40009;40010;40011;40012;40013			IPI00016339;IPI00017344;IPI00789439;IPI00908835;IPI00924852;IPI00797838;IPI00927292;IPI00927919	IPI00016339;IPI00017344;IPI00789439;IPI00908835;IPI00924852	4;2;2;2;2;1;1;1	4;2;2;2;2;1;1;1	2;0;0;0;0;0;0;0	L1880;RAB5L;Ras-related protein Rab-5C;Ras-related protein Rab-5B;RAB5B protein;cDNA FLJ60627, highly similar to Ras-related protein Rab-5B;RAB5B, member RAS oncogene family, isoform CRA_b;Putative uncharacterized protein RAB5A	RAB5C;RABL;RAB5B;hCG_25009;RAB5A	Ras-related protein Rab-5C;Ras-related protein Rab-5B;19 kDa protein;RAB5B, member RAS oncogene family, isoform CRA_b;Putative uncharacterized protein RAB5A	P51148;P61020;Q6FI54;B4DKD7;C9JMI9	8	4	4	2	3	4	4	3	4	4	3	4	3	4	4	3	4	4	3	4	1	2	2	1	2	2	1	2	21.3	21.3	11.1	23.482	216	3
342	447;543;750;1121;3218;3595;4695;5066	461;559;769;1152;3290;3721;4840;5217	2873;3493;3494;3495;4801;4802;7098;7099;7100;7101;7102;7103;7104;7105;7106;7107;19932;19933;19934;19935;19936;19937;19938;19939;19940;19941;19942;22201;28536;28537;28538;28539;28540;28541;28542;28543;28544;30757;30758	4934;5942;5943;5944;8501;8502;12984;12985;12986;12987;12988;12989;12990;12991;12992;12993;12994;12995;12996;12997;12998;12999;13000;13001;13002;13003;13004;13005;13006;13007;13008;13009;13010;13011;13012;13013;37171;37172;37173;37174;37175;37176;37177;37178;37179;37180;37181;41102;51749;51750;51751;51752;51753;51754;51755;51756;51757;51758;51759;56082;56083			IPI00016342;IPI00945574;IPI00945735;IPI00945337;IPI00947210;IPI00946911;IPI00946776;IPI00792578;IPI00945392;IPI00791850;IPI00795370	IPI00016342;IPI00945574;IPI00945735;IPI00945337;IPI00947210;IPI00946911;IPI00946776	8;7;6;6;6;6;4;3;3;3;3	8;7;6;6;6;6;4;3;3;3;3	8;7;6;6;6;6;4;3;3;3;3	Ras-related protein Rab-7a;cDNA FLJ55895, highly similar to Ras-related protein Rab-7;Putative uncharacterized protein RAB7A	RAB7;RAB7A	Ras-related protein Rab-7a;Putative uncharacterized protein RAB7A;Putative uncharacterized protein RAB7A;Putative uncharacterized protein RAB7A;Putative uncharacterized protein RAB7A;Putative uncharacterized protein RAB7A;Putative uncharacterized protein R	P51149;B4DPH9;C9J8S3;C9J592;C9J4V0;C9JUH2;C9IZZ0;C9J4S4	11	8	8	8	4	3	3	3	5	5	4	3	4	3	3	3	5	5	4	3	4	3	3	3	5	5	4	3	42.5	42.5	42.5	23.489	207	4
343	424;4498	438;4641	2730;27330;27331;27332	4697;49499;49500;49501			IPI00016346;IPI00902466;IPI00796241	IPI00016346;IPI00902466;IPI00796241	2;2;1	2;2;1	2;2;1	Proline synthase co-transcribed bacterial homolog protein;cDNA FLJ78340, highly similar to Homo sapiens proline synthetase co-transcribed homolog (PROSC), mRNA;cDNA FLJ11861 fis, clone HEMBA1006885, highly similar to Proline synthetase co-transcribed bacterial homolog protein	PROSC	Proline synthetase co-transcribed bacterial homolog protein;cDNA FLJ11861 fis, clone HEMBA1006885, highly similar to Proline synthetase co-transcribed bacterial homolog protein;14 kDa protein	O94903;A8K520;B3KMP6	3	2	2	2	0	0	0	0	0	1	0	1	0	0	0	0	0	1	0	1	0	0	0	0	0	1	0	1	8	8	8	30.344	275
344	1671	1717	10369;10370;10371;10372	18353;18354;18355;18356			IPI00016381;IPI00219858	IPI00016381;IPI00219858	1;1	1;1	1;1	GTP-binding protein Ram;Ras-related protein Rab-27A;cDNA, FLJ93274, Homo sapiens RAB27A, member RAS oncogene family (RAB27A), mRNA;RAB27A, member RAS oncogene family;RAB27A, member RAS oncogene family, isoform CRA_a;RAB27A protein	RAB27;RAB27A;hCG_38865	Isoform Long of Ras-related protein Rab-27A;Isoform Short of Ras-related protein Rab-27A	P51159-1;P51159;A2RU94;Q6IAS8;P51159-2	2	1	1	1	0	0	0	0	1	1	1	1	0	0	0	0	1	1	1	1	0	0	0	0	1	1	1	1	5	5	5	24.868	221
345	202;2717;2973;3522;4108	206;2775;3041;3643;4247	1283;1284;1285;1286;1287;1288;1289;1290;1291;1292;16727;16728;16729;16730;16731;16732;16733;16734;16735;16736;16737;18391;18392;18393;18394;18395;18396;18397;18398;18399;18400;18401;18402;18403;18404;18405;18406;18407;18408;18409;18410;18411;21755;21756;21757;21758;21759;21760;21761;21762;21763;21764;21765;21766;21767;21768;21769;24963;24964	1832;1833;1834;1835;1836;1837;1838;1839;1840;1841;1842;1843;1844;1845;1846;1847;1848;1849;1850;1851;1852;1853;1854;1855;1856;1857;1858;1859;1860;1861;1862;1863;1864;1865;1866;1867;1868;1869;1870;1871;1872;31655;31656;31657;31658;31659;31660;31661;31662;31663;31664;31665;31666;31667;31668;31669;31670;31671;31672;31673;31674;31675;31676;34786;34787;34788;34789;34790;34791;34792;34793;34794;34795;34…			IPI00016513;IPI00394882;IPI00383449;IPI00793203;IPI00910398;IPI00953892;IPI00903040;IPI00187143;IPI00419932;IPI00021475;IPI00798392;IPI00073180;IPI00480056;IPI00001618;IPI00332970;IPI00939242;IPI00477489;IPI00060801;IPI00329441;IPI00302030;IPI00792992;IPI00791421;IPI00790499;IPI00788648;IPI00785140;IPI00789993;IPI00425916;IPI00922680;IPI00448725;IPI00789395;IPI00789827;IPI00946537	IPI00016513	5;2;2;2;2;2;2;1;1;1;1;1;1;1;1;1;1;1;1;1;1;1;1;1;1;1;1;1;1;1;1;1	3;0;0;0;0;0;0;0;0;0;0;0;0;0;0;0;0;0;0;0;0;0;0;0;0;0;0;0;0;0;0;0	3;0;0;0;0;0;0;0;0;0;0;0;0;0;0;0;0;0;0;0;0;0;0;0;0;0;0;0;0;0;0;0	Ras-related protein Rab-10;Putative uncharacterized protein RAB10;GTP-binding protein RAB10	RAB10	Ras-related protein Rab-10	P61026;Q53SX4;Q53T70;Q9UL28	32	5	3	3	4	4	4	5	4	4	4	4	2	2	2	3	2	2	2	2	2	2	2	3	2	2	2	2	26	15	15	22.541	200	3
346	193;369;1476;2285;2786;2872;3224;3831;5130	197;380;1518;2339;2846;2937;3296;3962;5282	1236;1237;1238;1239;2397;2398;9160;9161;9162;9163;9164;9165;9166;9167;9168;9169;14085;14086;14087;14088;14089;14090;14091;14092;14093;14094;14095;17149;17150;17151;17152;17153;17154;17155;17156;17157;17158;17159;17738;17739;17740;17741;17742;17743;17744;17745;17746;19987;19988;19989;19990;19991;19992;23556;23557;23558;31146	1760;1761;1762;1763;4004;4005;16438;16439;16440;16441;16442;16443;16444;16445;16446;16447;16448;16449;16450;16451;16452;16453;16454;16455;16456;16457;26409;26410;26411;26412;26413;26414;26415;26416;26417;26418;26419;26420;32638;32639;32640;32641;32642;32643;32644;32645;32646;32647;32648;32649;32650;33701;33702;33703;33704;33705;33706;33707;33708;33709;33710;37269;37270;37271;37272;37273;37274;433…			IPI00016610	IPI00016610	9	9	6	Alpha-CP1;Heterogeneous nuclear ribonucleoprotein E1;Nucleic acid-binding protein SUB2.3;Poly(rC)-binding protein 1;cDNA, FLJ94964, highly similar to Homo sapiens poly(rC) binding protein 1 (PCBP1), mRNA;Poly(RC) binding protein 1;Putative uncharacterized protein PCBP1	PCBP1;hCG_1776997	Poly(rC)-binding protein 1	Q15365;Q53SS8	1	9	9	6	8	4	6	5	6	5	5	6	8	4	6	5	6	5	5	6	5	2	4	3	4	2	3	3	35.1	35.1	24.2	37.497	356	8
347	4447	4590	27007;27008;27009;27010;27011;27012;27013	49021;49022;49023;49024;49025;49026;49027			IPI00016670	IPI00016670	1	1	1	p27Kip1-releasing factor from RhoA;RhoA activator C11orf59;cDNA FLJ51311	C11orf59;PP7157	RhoA activator C11orf59	Q6IAA8;B4DUK2	1	1	1	1	1	1	1	1	1	1	0	1	1	1	1	1	1	1	0	1	1	1	1	1	1	1	0	1	8.1	8.1	8.1	17.745	161	1
348	469	484	3039;3040;3041;3042	5248;5249;5250;5251			IPI00024871;IPI00016746	IPI00024871;IPI00016746	1;1	1;1	1;1	Core-binding factor subunit beta;Polyomavirus enhancer-binding protein 2 beta subunit;SL3/AKV core-binding factor beta subunit;SL3-3 enhancer factor 1 subunit beta;cDNA FLJ76413, highly similar to Homo sapiens core-binding factor, beta subunit (CBFB), transcript variant 1, mRNA	CBFB	Isoform 2 of Core-binding factor subunit beta;Isoform 1 of Core-binding factor subunit beta	Q13951-2;Q13951;A8K719;Q13951-1	2	1	1	1	1	0	0	0	0	1	1	0	1	0	0	0	0	1	1	0	1	0	0	0	0	1	1	0	8.6	8.6	8.6	21.991	187	1
349	738;3685;4648;5571	757;3813;4793;5732	4742;4743;4744;4745;4746;22766;22767;22768;22769;22770;22771;22772;22773;22774;22775;22776;22777;22778;22779;22780;22781;22782;22783;22784;22785;28273;28274;28275;28276;33924;33925;33926;33927;33928;33929;33930;33931	8431;8432;8433;8434;8435;8436;41959;41960;41961;41962;41963;41964;41965;41966;41967;41968;41969;41970;41971;41972;41973;41974;41975;41976;41977;41978;41979;41980;41981;41982;41983;41984;41985;41986;41987;41988;41989;41990;41991;41992;41993;41994;41995;41996;41997;41998;41999;42000;42001;42002;42003;42004;42005;42006;42007;42008;42009;42010;42011;42012;42013;42014;42015;42016;42017;42018;42019;420…			IPI00909484;IPI00910473;IPI00016786;IPI00007189;IPI00642590	IPI00909484;IPI00910473;IPI00016786;IPI00007189;IPI00642590	4;4;4;2;2	4;4;4;2;2	4;4;4;2;2	cDNA FLJ54776, highly similar to Cell division control protein 42 homolog;cDNA FLJ55107, highly similar to Cell division control protein 42 homolog;cDNA, FLJ79348, highly similar to Cell division control protein 42 homolog;Cell division control protein 42 homolog;G25K GTP-binding protein;Putative uncharacterized protein;Cell division cycle 42 (GTP binding protein, 25kDa)	CDC42;RP1-224A6.5-004	cDNA FLJ54776, highly similar to Cell division control protein 42 homolog;cDNA FLJ55107, highly similar to Cell division control protein 42 homolog;Isoform 2 of Cell division control protein 42 homolog;Isoform 1 of Cell division control protein 42 homolog;	B4E1U9;B4DMH5;B7ZAY4;P60953-2;P60953;P60953-1;Q9UJM1;Q5JYX0;Q9UJM0	5	4	4	4	2	3	3	2	4	2	2	3	2	3	3	2	4	2	2	3	2	3	3	2	4	2	2	3	20.3	20.3	20.3	26.528	236	3
350	281;642;727;911;1925;2616;2617;3430;3720;4409;5553	288;660;746;932;1974;2673;2674;3547;3850;4552;5714	1846;1847;4150;4151;4675;4676;4677;4678;4679;4680;4681;5729;5730;5731;11802;11803;11804;11805;11806;11807;11808;11809;11810;11811;16128;16129;16130;16131;16132;16133;16134;16135;16136;16137;16138;16139;21308;21309;21310;21311;21312;21313;21314;21315;22949;22950;22951;22952;22953;22954;22955;22956;22957;22958;26752;26753;26754;26755;26756;26757;33793;33794;33795;33796;33797;33798;33799;33800;33801…	2891;2892;7368;7369;7370;8350;8351;8352;8353;8354;8355;8356;10042;10043;10044;10045;21199;21200;21201;21202;21203;21204;21205;21206;21207;21208;21209;21210;21211;21212;30503;30504;30505;30506;30507;30508;30509;30510;30511;30512;30513;30514;30515;30516;30517;30518;30519;30520;39462;39463;39464;39465;39466;39467;39468;39469;42250;42251;42252;42253;42254;42255;42256;42257;42258;42259;48588;48589;485…			IPI00016801;IPI00027146;IPI00746092	IPI00016801;IPI00027146	11;8;5	11;8;5	11;8;5	Glutamate dehydrogenase 1, mitochondrial;cDNA FLJ37463 fis, clone BRAWH2011400, highly similar to Glutamate dehydrogenase 1, mitochondrial (EC 1.4.1.3);cDNA FLJ16138 fis, clone BRALZ2017531, highly similar to Glutamate dehydrogenase 1, mitochondrial (EC 1.4.1.3);Glutamate dehydrogenase 1, isoform CRA_a;cDNA FLJ55203, highly similar to Glutamate dehydrogenase 1, mitochondrial (EC 1.4.1.3);cDNA FLJ…	GLUD;GLUD1;hCG_1993805;GLUD2;GLUDP1	Glutamate dehydrogenase 1, mitochondrial;Glutamate dehydrogenase 2, mitochondrial	P00367;B3KT18;B3KV55;B4DGN5;B4DMF5;B4DMG8;B4E0N9;Q14400;Q53GW3;Q9UQV0;P49448;Q9BSD0	3	11	11	11	7	7	7	4	7	7	7	8	7	7	7	4	7	7	7	8	7	7	7	4	7	7	7	8	22.2	22.2	22.2	61.397	558	7
351	466;1493	481;1535	3014;3015;3016;3017;3018;3019;3020;3021;3022;9271;9272;9273;9274;9275;9276;9277	5153;5154;5155;5156;5157;5158;5159;5160;5161;5162;5163;5164;5165;5166;5167;16625;16626;16627;16628;16629;16630;16631			IPI00472442;IPI00871889;IPI00016832	IPI00472442;IPI00871889;IPI00016832	2;2;2	2;2;2	2;2;2	30 kDa prosomal protein;Macropain subunit C2;Multicatalytic endopeptidase complex subunit C2;Proteasome component C2;Proteasome nu chain;Proteasome subunit alpha type-1;Proteasome subunit alpha type	HC2;NU;PROS30;PSC2;PSMA1	Isoform Long of Proteasome subunit alpha type-1;Proteasome subunit alpha type;Isoform Short of Proteasome subunit alpha type-1	P25786-2;P25786;A8MVJ4;Q53YE8;P25786-1	3	2	2	2	2	2	2	1	2	2	1	2	2	2	2	1	2	2	1	2	2	2	2	1	2	2	1	2	9.3	9.3	9.3	30.239	269	2
352	336;2846;5454	345;2911;5613	2176;2177;2178;2179;2180;2181;2182;2183;17580;17581;17582;17583;17584;17585;33103	3441;3442;3443;3444;3445;3446;3447;3448;33388;33389;33390;33391;33392;33393;60521			IPI00016862;IPI00953236;IPI00759575;IPI00953628;IPI00953696;IPI00794573	IPI00016862;IPI00953236;IPI00759575;IPI00953628;IPI00953696	3;3;3;3;3;1	3;3;3;3;3;1	3;3;3;3;3;1	Glutathione reductase, mitochondrial;Glutathion reductase delta8 alternative splicing variant;Glutathione reductase;Glutathion reductase delta9 alternative splicing varian;Glutathion reductase delta8+9 alternative splicing variant	GLUR;GRD1;GSR	Isoform Mitochondrial of Glutathione reductase, mitochondrial;Glutathion reductase delta8 alternative splicing variant;Isoform Cytoplasmic of Glutathione reductase, mitochondrial;Glutathion reductase delta9 alternative splicing varian;Glutathion reductase	P00390-1;P00390;C8KIL8;P00390-2;Q03504;C8KIL9;C8KIM0	6	3	3	3	2	1	2	2	3	2	0	1	2	1	2	2	3	2	0	1	2	1	2	2	3	2	0	1	5.7	5.7	5.7	56.256	522	2
353	2973;3161;4621;4834	3041;3233;4766;4981	18391;18392;18393;18394;18395;18396;18397;18398;18399;18400;18401;18402;18403;18404;18405;18406;18407;18408;18409;18410;18411;19579;19580;19581;19582;19583;19584;28109;28110;29315;29316;29317	34786;34787;34788;34789;34790;34791;34792;34793;34794;34795;34796;34797;34798;34799;34800;34801;34802;34803;34804;34805;34806;34807;34808;34809;34810;34811;34812;34813;34814;36644;36645;36646;36647;36648;36649;36650;36651;36652;36653;36654;51112;51113;53280;53281;53282			IPI00016891;IPI00946019;IPI00945534;IPI00946358;IPI00946870	IPI00016891;IPI00946019;IPI00945534;IPI00946358	4;3;2;2;1	3;2;1;1;1	1;1;0;0;0	Ras-related protein Rab-6B;RAB6B protein;cDNA FLJ57728, highly similar to Ras-related protein Rab-6B;Putative uncharacterized protein RAB6B	RAB6B	Ras-related protein Rab-6B;cDNA FLJ57728, highly similar to Ras-related protein Rab-6B;14 kDa protein;Putative uncharacterized protein RAB6B	Q9NRW1;Q6AZ91;B7Z337;C9JB90	5	4	3	1	3	2	2	2	3	2	1	2	2	1	1	1	2	1	0	1	1	0	0	0	0	1	0	0	20.7	15.4	6.7	23.461	208	2
354	1330;4092	1366;4228	8289;8290;8291;8292;24866;24867;24868	14903;14904;14905;14906;45326;45327;45328;45329			IPI00646839;IPI00016910;IPI00922360;IPI00910003;IPI00939953;IPI00873286	IPI00646839;IPI00016910;IPI00922360;IPI00910003;IPI00939953;IPI00873286	2;2;2;2;2;2	2;2;2;2;2;2	2;2;2;2;2;2	Putative uncharacterized protein EIF3CL;eIF3 p110;Eukaryotic translation initiation factor 3 subunit 8;Eukaryotic translation initiation factor 3 subunit C;Cell migration-inducing protein 17;cDNA FLJ30804 fis, clone FEBRA2001267, highly similar to Eukaryotic translation initiation factor 3 subunit 8;cDNA FLJ55450, highly similar to Eukaryotic translation initiation factor 3 subunit 8;cDNA FLJ5440…	EIF3CL;EIF3C;EIF3S8	Putative uncharacterized protein EIF3CL;Eukaryotic translation initiation factor 3 subunit C;cDNA FLJ54488, highly similar to Eukaryotic translation initiation factor 3 subunit 8;Putative uncharacterized protein EIF3CL;Putative uncharacterized protein EIF3	B5ME19;Q99613;A1KYQ7;B3KNZ4;B4DVQ5;B4E1D5;B4E2Z6;Q3B7B9;B4DDN4;B4DVU3;C9J1F3;C9JJ55;B4DRU0	6	2	2	2	1	1	1	0	1	2	0	1	1	1	1	0	1	2	0	1	1	1	1	0	1	2	0	1	3.2	3.2	3.2	105.47	914	1
355	130;892;1378;1421;2473;2660;2745;2845;3411	133;912;1416;1461;2529;2717;2804;2910;3521	802;803;804;805;806;807;808;5601;8639;8640;8641;8642;8871;8872;15186;15187;15188;16439;16440;16441;16442;16443;16444;16895;16896;16897;17571;17572;17573;17574;17575;17576;17577;17578;17579;21168;21169;21170	1139;1140;1141;1142;1143;1144;1145;9767;15716;15717;15718;15719;15720;16068;16069;28406;28407;28408;28409;31084;31085;31086;31087;31088;31089;31960;31961;31962;33377;33378;33379;33380;33381;33382;33383;33384;33385;33386;33387;39225;39226;39227			IPI00017184;IPI00657915;IPI00853165;IPI00853100;IPI00852957;IPI00853038	IPI00017184;IPI00657915;IPI00853165	9;8;7;4;2;2	9;8;7;4;2;2	6;5;5;2;1;1	EH domain-containing protein 1;PAST homolog 1;Testilin;cDNA FLJ40523 fis, clone TESTI2046872, highly similar to EH-domain-containing protein 1;cDNA, FLJ92624, highly similar to Homo sapiens EH-domain containing 1 (EHD1), mRNA;EH-domain containing 1, isoform CRA_b;cDNA FLJ53363, highly similar to EH-domain-containing protein 1;cDNA FLJ53643, highly similar to EH-domain-containing protein 1;cDNA FL…	CDABP0131;EHD1;PAST;PAST1;hCG_23386	EH domain-containing protein 1;cDNA FLJ55166, highly similar to EH-domain-containing protein 1;Putative uncharacterized protein EHD1	Q9H4M9;B2R5U3;B4DMV9;B4DR44;B4DTR4;B4DZH9;C9JC03;C9J2Z4	6	9	9	6	5	2	5	4	5	5	1	5	5	2	5	4	5	5	1	5	3	1	2	2	3	3	0	4	18.9	18.9	13.5	60.626	534	5
356	385;930;2970;3109;3537;3636	396;953;3038;3180;3658;3762	2482;2483;2484;2485;2486;2487;5882;18376;19275;19276;19277;19278;19279;21876;21877;21878;21879;22422;22423;22424	4179;4180;4181;4182;4183;4184;4185;4186;10556;34734;36245;36246;36247;36248;36249;40537;40538;40539;40540;40541;41448;41449;41450			IPI00017256;IPI00478433;IPI00847168;IPI00377066	IPI00017256;IPI00478433;IPI00847168;IPI00377066	6;6;5;4	6;6;5;4	6;6;5;4	Ras suppressor protein 1;Putative uncharacterized protein RSU1;Ras suppressor protein 1 variant 5;RSU1 protein;cDNA FLJ77304, highly similar to Homo sapiens Ras suppressor protein 1 (RSU1), transcript variant 2, mRNA;Ras suppressor protein 1, isoform CRA_b	RSP1;RSU1;hCG_2017814;RP11-197M22.1-003	Ras suppressor protein 1;Ras suppressor protein 1 variant 5;RSU1 protein (Fragment);ras suppressor protein 1 isoform 2	Q15404;A6NDA7;Q32Q10;A8KA46	4	6	6	6	2	3	3	3	2	1	1	0	2	3	3	3	2	1	1	0	2	3	3	3	2	1	1	0	28.9	28.9	28.9	31.54	277	2
357	1605;2592;3111;4116;4464	1650;2649;3182;4255;4607	9988;15986;15987;15988;15989;15990;15991;15992;15993;15994;15995;19281;19282;19283;19284;19285;19286;19287;19288;19289;25002;25003;25004;25005;25006;27089;27090;27091;27092;27093	17706;30279;30280;30281;30282;30283;30284;30285;30286;30287;30288;36251;36252;36253;36254;36255;36256;36257;36258;36259;45485;45486;45487;45488;45489;49148;49149;49150;49151;49152			IPI00789551;IPI00017297;IPI00470923	IPI00789551;IPI00017297	5;5;2	5;5;2	5;5;2	Putative uncharacterized protein MATR3;Matrin-3;cDNA FLJ10526 fis, clone NT2RP2000931, highly similar to Matrin-3;cDNA FLJ55637, highly similar to Matrin-3;cDNA FLJ53172, highly similar to Matrin-3;cDNA, FLJ79319, highly similar to Matrin-3;Putative uncharacterized protein DKFZp686K0542;Putative uncharacterized protein DKFZp686K23100;Clone CDABP0107 mRNA sequence	MATR3;KIAA0723;DKFZp686K0542;DKFZp686K23100	Putative uncharacterized protein MATR3;Matrin-3	A8MXP9;P43243;B3KM87;B4DF66;B4DRS1;B7ZAV5;Q5CZA7;Q68D11;Q9H4N1	3	5	5	5	2	3	2	2	3	4	4	3	2	3	2	2	3	4	4	3	2	3	2	2	3	4	4	3	6.6	6.6	6.6	99.966	895	2
358	1234;1586;2505;3572;3765;3965;5087	1267;1631;2561;3693;3895;4098;5239	7741;9875;9876;9877;9878;15379;15380;15381;15382;15383;15384;15385;15386;22041;22042;22043;22044;23210;23211;23212;23213;23214;23215;23216;23217;23218;24173;24174;30881;30882;30883	13979;13980;17548;17549;17550;17551;28743;28744;28745;28746;28747;28748;28749;28750;28751;28752;28753;40891;40892;40893;40894;42633;42634;42635;42636;42637;42638;42639;42640;42641;42642;44233;44234;56374;56375;56376			IPI00017334;IPI00793658;IPI00791634;IPI00793442;IPI00909721;IPI00940514;IPI00386679	IPI00017334;IPI00793658;IPI00791634;IPI00793442	7;6;6;5;3;1;1	7;6;6;5;3;1;1	7;6;6;5;3;1;1	Prohibitin;cDNA FLJ78511, highly similar to Homo sapiens prohibitin (PHB), mRNA;cDNA, FLJ93035, Homo sapiens prohibitin (PHB), mRNA;Prohibitin, isoform CRA_a;Prohibitin variant;PHB protein;Putative uncharacterized protein PHB	PHB;hCG_29613	Prohibitin;Putative uncharacterized protein PHB;Putative uncharacterized protein PHB;Putative uncharacterized protein PHB	P35232;A8K401;Q53FV0;Q6FHP5;Q6PUJ7;C9JW96;C9JZ20;A8MUL1	7	7	7	7	4	1	2	2	4	3	2	4	4	1	2	2	4	3	2	4	4	1	2	2	4	3	2	4	27.9	27.9	27.9	29.804	272	4
359	3625	3751	22359	41348			IPI00017339	IPI00017339	1	1	1	Pre-mRNA-splicing factor SF3b 49 kDa subunit;SF3b50;Spliceosome-associated protein 49;Splicing factor 3B subunit 4;cDNA FLJ39996 fis, clone STOMA2002166, highly similar to Splicing factor 3B subunit 4;Splicing factor 3b, subunit 4 variant	SAP49;SF3B4	Splicing factor 3B subunit 4	Q15427;B3KUJ0;Q53FG6	1	1	1	1	0	0	0	0	0	1	0	0	0	0	0	0	0	1	0	0	0	0	0	0	0	1	0	0	3.3	3.3	3.3	44.385	424
360	590;1439;1526;1560;4764;5485	606;1480;1571;1605;4909;5644	3782;3783;8945;8946;8947;8948;8949;8950;8951;8952;8953;8954;8955;8956;9508;9694;9695;9696;9697;9698;9699;9700;9701;9702;28865;28866;28867;28868;28869;28870;28871;28872;28873;33308;33309	6777;6778;16162;16163;16164;16165;16166;16167;16168;16169;16170;16171;16172;16173;16174;16175;16176;16177;16178;17015;17276;17277;17278;17279;17280;17281;17282;17283;17284;17285;17286;17287;52198;52199;52200;52201;52202;52203;52204;52205;52206;52207;52208;52209;60962;60963			IPI00017342	IPI00017342	6	6	6	Rho-related GTP-binding protein RhoG;ARHG protein;Ras homolog gene family, member G (Rho G);Ras homolog gene family, member G (Rho G), isoform CRA_a	ARHG;RHOG;hCG_16162	Rho-related GTP-binding protein RhoG	P84095;Q6ICQ8	1	6	6	6	3	3	2	3	5	4	3	4	3	3	2	3	5	4	3	4	3	3	2	3	5	4	3	4	43.5	43.5	43.5	21.308	191	3
361	188;2078	192;2128	1222;1223;12821	1746;1747;23425			IPI00017375;IPI00908375	IPI00017375;IPI00908375	2;1	2;1	2;1	Protein transport protein Sec23A;SEC23-related protein A;cDNA FLJ45429 fis, clone BRHIP3039057, highly similar to Protein transport protein Sec23A;cDNA FLJ55960, highly similar to Protein transport protein Sec23A;cDNA FLJ53608, highly similar to Protein transport protein Sec23A;cDNA FLJ52821, highly similar to Protein transport protein Sec23A	SEC23A	Protein transport protein Sec23A;cDNA FLJ52821, highly similar to Protein transport protein Sec23A	Q15436;B3KXI2;B4DF60;B4DSQ5;B4E0Q9	2	2	2	2	1	0	0	0	1	0	1	0	1	0	0	0	1	0	1	0	1	0	0	0	1	0	1	0	3	3	3	86.16	765	1
362	3355	3449	20831;20832;20833;20834;20835;20836;20837;20838;20839;20840;20841	38728;38729;38730;38731;38732;38733;38734;38735;38736;38737;38738			IPI00017448	IPI00017448	1	1	1	40S ribosomal protein S21;Ribosomal protein S21;Ribosomal protein S21, isoform CRA_d;RPS21 protein	RPS21;hCG_41768	40S ribosomal protein S21	P63220;Q6FGH5;Q8WVC2	1	1	1	1	1	0	1	1	1	1	1	1	1	0	1	1	1	1	1	1	1	0	1	1	1	1	1	1	12	12	12	9.1113	83	1
363	3001;5128;5194	3069;5280;5348	18610;31129;31130;31131;31132;31133;31134;31135;31136;31137;31577;31578	35164;35165;56852;56853;56854;56855;56856;56857;56858;56859;56860;56861;56862;56863;56864;57888;57889			IPI00017451;IPI00470590;IPI00878312	IPI00017451	3;1;1	3;1;1	3;1;1	SF3a120;Spliceosome-associated protein 114;Splicing factor 3A subunit 1;cDNA FLJ55438, highly similar to Splicing factor 3 subunit 1	SAP114;SF3A1	Splicing factor 3 subunit 1	Q15459;B4E091	3	3	3	3	2	1	0	1	2	2	1	1	2	1	0	1	2	2	1	1	2	1	0	1	2	2	1	1	4.8	4.8	4.8	88.885	793	2
364	2661;2817;5299	2718;2877;5457	16445;16446;16447;16448;16449;16450;17369;17370;17371;17372;17373;17374;17375;17376;17377;17378;32226;32227;32228;32229;32230;32231;32232;32233;32234;32235	31090;31091;31092;31093;31094;31095;33054;33055;33056;33057;33058;33059;33060;33061;33062;33063;33064;33065;33066;33067;33068;33069;33070;59058;59059;59060;59061;59062;59063;59064;59065;59066;59067;59068;59069			IPI00017510	IPI00017510	3	3	3	Cytochrome c oxidase polypeptide II;Cytochrome c oxidase subunit 2	COII;COXII;MTCO2;MT-CO2;COX2;CO2	Cytochrome c oxidase subunit 2	P00403;A0S0W7;A0S2P1;A0S3T1;A0SA07;A1Z455;A1Z4V2;A4ZKZ0;A6YW54;A6YWD1;A6YXV0;A6Z3M5;A6Z6E8;A6ZEU4;A6ZF47;A6ZFK3;A6ZHA9;A7LDC6;A7LF11;A7LFA2;B0Z6W4;B1W855;B2CB37;B2WRY8;B2XHF9;B2XHT9;B2XIR3;B2XL43;B2XP28;B2XPS3;B2YKU2;B3DE06;B3GUF3;B5M7M0;C5H6K5;C5H6K6;C5H6K7;C5H6L3;C5H6M3;C5H6M4;C5H6M5;C5H6M7;C5H6M8;C8XWJ6;C8Y3G4;C8Y3Q5;C8YBL1;C9D661;Q06TE6;Q09U41;Q0Z7D8;Q0Z7F1;Q0Z7J0;Q0Z7K3;Q0Z7S0;Q14XI3;Q14XT3;…	1	3	3	3	2	2	2	3	3	3	3	2	2	2	2	3	3	3	3	2	2	2	2	3	3	3	3	2	14.5	14.5	14.5	25.565	227	2
365	1347;5548	1383;5709	8395;8396;8397;8398;8399;33748;33749;33750;33751;33752;33753;33754;33755;33756;33757;33758;33759;33760;33761;33762;33763	15143;15144;15145;15146;15147;61983;61984;61985;61986;61987;61988;61989;61990;61991;61992;61993;61994;61995;61996;61997;61998;61999;62000;62001;62002			IPI00017526	IPI00017526	2	2	2	Protein S100-E;Protein S100-P;S100 calcium-binding protein P;Migration-inducing gene 9 protein	S100E;S100P	Protein S100-P	P25815;Q5J7W2	1	2	2	2	2	2	2	2	1	1	1	1	2	2	2	2	1	1	1	1	2	2	2	2	1	1	1	1	24.2	24.2	24.2	10.4	95	2
366	4803	4948	29061;29062	52483;52484			IPI00017592	IPI00017592	1	1	1	LETM1 and EF-hand domain-containing protein 1, mitochondrial;Leucine zipper-EF-hand-containing transmembrane protein 1	LETM1	Isoform 1 of LETM1 and EF-hand domain-containing protein 1, mitochondrial	O95202-1;O95202	1	1	1	1	1	0	0	0	0	0	0	1	1	0	0	0	0	0	0	1	1	0	0	0	0	0	0	1	1.6	1.6	1.6	83.353	739	1
367	1058;1632;3127;3533	1086;1677;3198;3654	6671;6672;6673;10130;10131;10132;10133;19383;21814;21815;21816;21817;21818;21819;21820;21821;21822	12197;12198;12199;17926;17927;17928;17929;36377;40307;40308;40309;40310;40311;40312;40313;40314;40315;40316;40317;40318;40319;40320;40321;40322			IPI00017596;IPI00910350;IPI00017597;IPI00553216;IPI00892961	IPI00017596;IPI00910350	4;4;1;1;1	4;4;1;1;1	4;4;1;1;1	APC-binding protein EB1;End-binding protein 1;Microtubule-associated protein RP/EB family member 1;MAPRE1 protein;cDNA FLJ52068, highly similar to Microtubule-associated protein RP/EB family member 1	MAPRE1	Microtubule-associated protein RP/EB family member 1;cDNA FLJ52068, highly similar to Microtubule-associated protein RP/EB family member 1	Q15691;A2VCR0;B4DM33	5	4	4	4	2	3	1	1	2	4	1	1	2	3	1	1	2	4	1	1	2	3	1	1	2	4	1	1	16.4	16.4	16.4	29.999	268	2
368	425;1862;1974;3372;4424	439;1911;2023;3469;3470;4567	2731;11456;11457;11458;12152;12153;12154;12155;20915;20916;20917;20918;26852;26853	4698;20733;20734;20735;21757;21758;21759;21760;38853;38854;38855;38856;48828;48829	44	253	IPI00017617;IPI00798375;IPI00910433	IPI00017617;IPI00798375	5;4;1	1;0;0	1;0;0	DEAD box protein 5;Probable ATP-dependent RNA helicase DDX5;RNA helicase p68;cDNA FLJ53366, highly similar to Probable ATP-dependent RNA helicase DDX5 (EC 3.6.1.-);ATP-dependent RNA helicase DDX5;Putative uncharacterized protein;Putative uncharacterized protein DKFZp686J01190;cDNA FLJ59339, highly similar to Probable ATP-dependent RNA helicase DDX5 (EC 3.6.1.-);cDNA FLJ59357, highly similar to Pr…	DDX5;G17P1;HELR;HLR1;DKFZp686J01190	Probable ATP-dependent RNA helicase DDX5;cDNA FLJ59357, highly similar to Probable ATP-dependent RNA helicase DDX5	P17844;B4DN41;B5BUE6;Q59E92;Q7Z2V5;B4DLW8;B4DNG2	3	5	1	1	2	0	1	0	2	3	1	3	0	0	0	0	1	0	0	0	0	0	0	0	1	0	0	0	8.6	1.5	1.5	69.147	614
369	422;1192;4317;5203	436;1224;4460;5357	2711;2712;2713;2714;2715;2716;2717;2718;2719;2720;7542;26150;31610;31611;31612;31613	4674;4675;4676;4677;4678;4679;4680;4681;4682;4683;4684;4685;13703;47296;57951;57952;57953;57954			IPI00017659;IPI00940120;IPI00844315	IPI00017659;IPI00940120	4;4;1	4;4;1	4;4;1	CapZ-interacting protein;Protein kinase substrate CapZIP;RCSD domain-containing protein 1;Putative uncharacterized protein	CAPZIP;RCSD1	Isoform 1 of Capz-interacting protein;Putative uncharacterized protein	Q6JBY9-1;Q6JBY9;Q6JBY9-2;B7ZKW8	3	4	4	4	2	3	2	1	1	1	1	2	2	3	2	1	1	1	1	2	2	3	2	1	1	1	1	2	17.5	17.5	17.5	44.503	416	2
370	402;826;1730;2516;3114;4945;5074	416;845;1776;2572;3185;5092;5225	2607;5276;5277;5278;5279;10667;10668;10669;10670;10671;10672;10673;10674;10675;15461;15462;15463;15464;15465;15466;15467;15468;15469;19301;19302;19303;19304;19305;19306;19307;19308;19309;19310;29952;29953;29954;29955;29956;29957;29958;29959;29960;29961;30799;30800;30801;30802;30803;30804;30805;30806	4436;4437;9263;9264;9265;9266;19087;19088;19089;19090;19091;19092;19093;19094;19095;28921;28922;28923;28924;28925;28926;28927;28928;28929;28930;28931;28932;28933;36274;36275;36276;36277;36278;36279;36280;36281;36282;36283;36284;36285;36286;36287;36288;36289;36290;54397;54398;54399;54400;54401;54402;54403;54404;54405;54406;54407;54408;54409;54410;56200;56201;56202;56203;56204;56205;56206;56207;562…			IPI00017672	IPI00017672	7	7	7	Inosine phosphorylase;Purine nucleoside phosphorylase;cDNA FLJ25678 fis, clone TST04067, highly similar to PURINE NUCLEOSIDE PHOSPHORYLASE (EC 2.4.2.1);PRO1837	NP;PNP	cDNA FLJ25678 fis, clone TST04067, highly similar to PURINE NUCLEOSIDE PHOSPHORYLASE	P00491;Q8N7G1;Q9P1G4	1	7	7	7	5	5	5	3	5	5	6	5	5	5	5	3	5	5	6	5	5	5	5	3	5	5	6	5	31.1	31.1	31.1	32.551	293	5
371	85;228;726;1307;1551;1787;5410	86;233;745;1343;1596;1833;5569	484;485;486;487;488;489;490;1470;1471;1472;1473;1474;1475;1476;1477;1478;4668;4669;4670;4671;4672;4673;4674;8168;8169;8170;8171;8172;8173;8174;9627;9628;9629;9630;9631;9632;9633;9634;9635;9636;10996;10997;10998;10999;11000;11001;11002;11003;11004;11005;11006;32844;32845;32846;32847;32848;32849;32850	691;692;693;694;695;696;697;698;2260;2261;2262;2263;2264;2265;2266;2267;2268;8334;8335;8336;8337;8338;8339;8340;8341;8342;8343;8344;8345;8346;8347;8348;8349;14715;14716;14717;14718;14719;14720;14721;14722;17192;17193;17194;17195;17196;17197;17198;17199;17200;17201;17202;17203;19799;19800;19801;19802;19803;19804;19805;19806;19807;19808;19809;19810;19811;19812;60128;60129;60130;60131;60132;60133;60…			IPI00017704	IPI00017704	7	7	7	Coactosin-like protein	CLP;COTL1	Coactosin-like protein	Q14019	1	7	7	7	7	4	5	5	7	5	7	7	7	4	5	5	7	5	7	7	7	4	5	5	7	5	7	7	57.7	57.7	57.7	15.945	142	7
372	1043;1951;2585;3142;3166;4843;5129	1071;2000;2642;3213;3214;3238;4990;5281	6600;6601;6602;11974;11975;11976;11977;11978;11979;11980;11981;11982;15942;15943;15944;15945;19466;19467;19468;19469;19470;19471;19472;19473;19474;19475;19476;19477;19478;19479;19480;19481;19482;19483;19484;19485;19611;19612;19613;19614;19615;19616;19617;19618;19619;19620;29359;29360;31138;31139;31140;31141;31142;31143;31144;31145	12112;12113;12114;21426;21427;21428;21429;21430;21431;21432;21433;21434;21435;30222;30223;30224;30225;30226;30227;36515;36516;36517;36518;36519;36520;36521;36522;36523;36524;36525;36526;36527;36528;36529;36530;36531;36532;36533;36534;36535;36536;36537;36538;36539;36686;36687;36688;36689;36690;36691;36692;36693;36694;36695;36696;36697;36698;53451;53452;56865;56866;56867;56868;56869;56870;56871;568…	45	136	IPI00017726;IPI00336094;IPI00639797	IPI00017726;IPI00336094;IPI00639797	7;6;4	7;6;4	7;6;4	17-beta-hydroxysteroid dehydrogenase 10;3-hydroxy-2-methylbutyryl-CoA dehydrogenase;3-hydroxyacyl-CoA dehydrogenase type II;3-hydroxyacyl-CoA dehydrogenase type-2;Endoplasmic reticulum-associated amyloid beta-peptide-binding protein;Mitochondrial ribonuclease P protein 2;Short-chain type dehydrogenase/reductase XH98G2;Type II HADH;HADH2 protein;Hydroxyacyl-Coenzyme A dehydrogenase, type II, isofo…	ERAB;HADH2;HSD17B10;MRPP2;SCHAD;XH98G2;hCG_19788;RP3-339A18.2-001;RP3-339A18.2-004	Isoform 1 of 3-hydroxyacyl-CoA dehydrogenase type-2;Isoform 2 of 3-hydroxyacyl-CoA dehydrogenase type-2;Hydroxysteroid (17-beta) dehydrogenase 10	Q99714-1;Q99714;Q6IBS9;Q99714-2;Q5H928	3	7	7	7	5	3	5	4	5	5	5	5	5	3	5	4	5	5	5	5	5	3	5	4	5	5	5	5	42.9	42.9	42.9	26.923	261	6
373	15;107;3679;3962	15;108;3807;4095	100;101;102;648;649;650;651;652;653;654;22746;24155;24156;24157;24158;24159	122;123;124;914;915;916;917;918;919;920;921;41938;44181;44182;44183;44184;44185;44186;44187;44188			IPI00017763;IPI00941463;IPI00789437;IPI00798071;IPI00788840;IPI00790016	IPI00017763;IPI00941463;IPI00789437;IPI00798071;IPI00788840	4;4;3;3;2;1	4;4;3;3;2;1	4;4;3;3;2;1	Nucleosome assembly protein 1-like 4;Nucleosome assembly protein 1-like 4b;Putative uncharacterized protein NAP1L4;cDNA, FLJ92975, highly similar to Homo sapiens nucleosome assembly protein 1-like 4 (NAP1L4), mRNA;cDNA FLJ59403, highly similar to Nucleosome assembly protein 1-like 4;cDNA, FLJ79141, highly similar to Nucleosome assembly protein 1-like 4;cDNA, FLJ79223, highly similar to Nucleosome…	NAP1L4;NAP1L4b;NAP2	Putative uncharacterized protein NAP1L4;Nucleosome assembly protein 1-like 4;Putative uncharacterized protein NAP1L4;Putative uncharacterized protein NAP1L4;Putative uncharacterized protein NAP1L4	A8CGI3;A8MZ22;B2R6J4;B4DS05;B7ZAC7;B7ZAK9;B7ZB83;Q99733;C9JZI7;A8MXH2;C9J6D1	6	4	4	4	1	2	0	1	3	3	1	2	1	2	0	1	3	3	1	2	1	2	0	1	3	3	1	2	16.1	16.1	16.1	44.078	386	1
374	5263	5420	31954;31955;31956;31957;31958;31959	58602;58603;58604;58605;58606;58607			IPI00017767	IPI00017767	1	1	1	Microsomal glutathione S-transferase 2;Microsomal GST-II	GST2;MGST2	Microsomal glutathione S-transferase 2	Q99735	1	1	1	1	0	1	1	0	1	1	0	1	0	1	1	0	1	1	0	1	0	1	1	0	1	1	0	1	9.5	9.5	9.5	16.62	147
375	820;880;1000;1165;1280;1720;2391;3669;3837;4295;4981;5370	839;900;1026;1197;1315;1766;2447;3797;3968;4438;5128;5528	5233;5234;5235;5549;5550;5551;5552;5553;5554;5555;5556;5557;6313;6314;6315;6316;6317;7382;7383;7384;8032;8033;8034;8035;10607;14788;14789;14790;14791;14792;14793;22692;22693;22694;22695;22696;22697;23604;26001;26002;26003;26004;26005;26006;26007;26008;26009;30220;30221;30222;30223;32605;32606;32607	9186;9187;9188;9189;9676;9677;9678;9679;9680;9681;9682;9683;9684;9685;9686;9687;9688;9689;11535;11536;11537;11538;11539;11540;11541;11542;13458;13459;13460;14540;14541;14542;14543;19005;27799;27800;27801;27802;27803;27804;27805;41874;41875;41876;41877;41878;41879;41880;41881;41882;43395;47086;47087;47088;47089;47090;47091;47092;47093;47094;47095;47096;54939;54940;54941;54942;54943;59752;59753;597…			IPI00790739;IPI00017855;IPI00909879;IPI00382844	IPI00790739;IPI00017855;IPI00909879	12;12;10;5	12;12;10;5	12;12;10;5	Aconitase 2, mitochondrial;Aconitate hydratase, mitochondrial;Citrate hydro-lyase;cDNA, FLJ95737, highly similar to Homo sapiens aconitase 2, mitochondrial (ACO2), nuclear geneencoding mitochondrial protein, mRNA;cDNA FLJ60429, highly similar to Aconitate hydratase, mitochondrial (EC 4.2.1.3);cDNA FLJ54329, highly similar to Aconitate hydratase, mitochondrial(EC 4.2.1.3);cDNA FLJ52327, highly sim…	ACO2;RP3-347H13.8-002	Aconitase 2, mitochondrial;Aconitate hydratase, mitochondrial;cDNA FLJ50886, highly similar to Aconitate hydratase, mitochondrial	A2A274;Q99798;B2RBW5;B4DEC3;B4DJW1;B4DLY4;B4DZ08;Q71UF1;B4DW08	4	12	12	12	7	8	4	2	8	9	4	3	7	8	4	2	8	9	4	3	7	8	4	2	8	9	4	3	19	19	19	87.819	805	7
376	724;4084;5046	743;4220;5196	4656;4657;24822;24823;30613;30614;30615;30616;30617;30618;30619	8290;8291;45275;45276;55790;55791;55792;55793;55794;55795;55796			IPI00017895;IPI00719611	IPI00017895;IPI00719611	3;2	3;2	3;2	Glycerol-3-phosphate dehydrogenase, mitochondrial;mtGPD;cDNA FLJ78475, highly similar to Homo sapiens glycerol-3-phosphate dehydrogenase 2 (mitochondrial) (GPD2), mRNA;cDNA FLJ57187, highly similar to Glycerol-3-phosphate dehydrogenase, mitochondrial (EC 1.1.99.5);Putative uncharacterized protein GPD2;GPD2 protein	GPD2	Isoform 1 of Glycerol-3-phosphate dehydrogenase, mitochondrial;Isoform 2 of Glycerol-3-phosphate dehydrogenase, mitochondrial	P43304-1;P43304;A8K1Z2;B7Z601;Q53T76;Q8WUQ0;P43304-2	2	3	3	3	1	1	1	1	2	1	1	0	1	1	1	1	2	1	1	0	1	1	1	1	2	1	1	0	4.3	4.3	4.3	80.852	727	1
377	3601;3979;4087	3727;4112;4223	22222;22223;22224;22225;24244;24831;24832;24833;24834;24835;24836;24837;24838	41145;41146;41147;41148;44363;45287;45288;45289;45290;45291;45292;45293;45294			IPI00017963;IPI00040897;IPI00742239;IPI00930678	IPI00017963;IPI00040897;IPI00742239;IPI00930678	3;3;2;2	3;3;2;2	3;3;2;2	Small nuclear ribonucleoprotein Sm D2;snRNP core protein D2	SNRPD1;SNRPD2	Small nuclear ribonucleoprotein Sm D2;hypothetical protein LOC119358;similar to hCG2040270;small nuclear ribonucleoprotein D2 isoform 2	P62316	4	3	3	3	2	2	1	1	1	0	1	1	2	2	1	1	1	0	1	1	2	2	1	1	1	0	1	1	33.1	33.1	33.1	13.527	118	2
378	1684;4830	1730;4977	10452;10453;10454;10455;29282;29283;29284;29285;29286;29287;29288;29289;29290	18728;18729;18730;18731;53236;53237;53238;53239;53240;53241;53242;53243;53244;53245;53246			IPI00879750;IPI00017964;IPI00878876	IPI00879750;IPI00017964;IPI00878876	2;2;2	2;2;2	2;2;2	Small nuclear ribonucleoprotein Sm D3;snRNP core protein D3;cDNA FLJ51872, highly similar to Small nuclear ribonucleoprotein Sm D3	SNRPD3	Putative uncharacterized protein SNRPD3;Small nuclear ribonucleoprotein Sm D3;cDNA FLJ51872, highly similar to Small nuclear ribonucleoprotein Sm D3	C9JQC3;P62318;B5BU13;B4DJP7	3	2	2	2	2	0	1	1	2	2	1	1	2	0	1	1	2	2	1	1	2	0	1	1	2	2	1	1	10.9	10.9	10.9	18.829	175	2
379	253;853;1224;2509	260;872;1257;2565	1613;1614;1615;1616;1617;1618;1619;1620;1621;5402;5403;5404;7708;7709;7710;7711;7712;7713;7714;7715;7716;15417;15418;15419;15420;15421;15422;15423	2453;2454;2455;2456;2457;2458;2459;2460;2461;2462;9476;9477;9478;9479;13941;13942;13943;13944;13945;13946;13947;13948;13949;13950;28811;28812;28813;28814;28815;28816;28817			IPI00018140;IPI00402182;IPI00402183;IPI00930205;IPI00402184;IPI00402185	IPI00018140;IPI00402182;IPI00402183;IPI00930205;IPI00402184;IPI00402185	4;4;4;4;4;3	4;4;4;4;4;3	2;2;2;2;2;1	Glycine- and tyrosine-rich RNA-binding protein;Heterogeneous nuclear ribonucleoprotein Q;NS1-associated protein 1;Synaptotagmin-binding, cytoplasmic RNA-interacting protein;cDNA, FLJ94136, highly similar to Homo sapiens synaptotagmin binding, cytoplasmic RNA interacting protein (SYNCRIP), mRNA;Synaptotagmin binding, cytoplasmic RNA interacting protein variant;SYNCRIP protein;Synaptotagmin binding…	HNRPQ;NSAP1;SYNCRIP;RP1-3J17.2-003;hCG_401112	Isoform 1 of Heterogeneous nuclear ribonucleoprotein Q;Isoform 2 of Heterogeneous nuclear ribonucleoprotein Q;Isoform 3 of Heterogeneous nuclear ribonucleoprotein Q;synaptotagmin binding, cytoplasmic RNA interacting protein isoform 5;Isoform 4 of Heterogen	O60506-1;O60506;B2R8Z8;O60506-2;O60506-3;Q59GL1;O60506-4;Q05CK9;Q5TCG1;O60506-5;B7Z213;B7Z645	6	4	4	2	3	3	2	1	4	3	4	3	3	3	2	1	4	3	4	3	1	1	1	0	2	1	2	1	7.1	7.1	4.5	69.602	623	3
380	608;1002;1398;2260;3555;3935;4166;4414;5102;5495	625;1028;1029;1438;2312;3676;4067;4308;4557;5254;5654	3904;3905;3906;3907;3908;3909;3910;3911;3912;3913;3914;3915;3916;3917;3918;3919;3920;3921;3922;3923;6320;6321;6322;6323;6324;6325;6326;6327;6328;6329;6330;6331;6332;6333;6334;6335;8742;13920;13921;13922;13923;13924;13925;13926;21941;21942;21943;21944;21945;21946;21947;21948;21949;21950;24033;24034;24035;24036;24037;24038;24039;25269;25270;25271;25272;25273;25274;25275;25276;25277;26771;26772;2677…	6976;6977;6978;6979;6980;6981;6982;6983;6984;6985;6986;6987;6988;6989;6990;6991;6992;6993;6994;6995;6996;6997;6998;6999;7000;7001;7002;7003;7004;7005;7006;7007;7008;7009;11545;11546;11547;11548;11549;11550;11551;11552;11553;11554;11555;11556;11557;11558;11559;11560;11561;11562;11563;11564;11565;11566;11567;11568;11569;11570;11571;11572;11573;11574;11575;11576;11577;11578;11579;11580;11581;11582;1…	15	218	IPI00018146;IPI00796727	IPI00018146;IPI00796727	10;6	5;3	5;3	14-3-3 protein tau;14-3-3 protein T-cell;14-3-3 protein theta;Protein HS1;cDNA FLJ52118, highly similar to 14-3-3 protein theta;cDNA FLJ51144, highly similar to 14-3-3 protein theta;cDNA, FLJ79057, highly similar to 14-3-3 protein theta;Putative uncharacterized protein YWHAQ	YWHAQ	14-3-3 protein theta;Putative uncharacterized protein YWHAQ	P27348;B4DMT8;B4DY04;Q53S41;Q53RR5	2	10	5	5	8	7	7	9	9	8	8	9	5	3	4	4	5	4	4	5	5	3	4	4	5	4	4	5	47.8	30.6	30.6	27.764	245	5
381	2;416	2;430	7;8;2673;2674;2675	7;8;4587;4588;4589			IPI00018195;IPI00742900;IPI00304111;IPI00003479;IPI00874012	IPI00018195;IPI00742900;IPI00304111;IPI00003479;IPI00874012	2;2;2;1;1	2;2;2;1;1	2;2;2;1;1	ERT2;Extracellular signal-regulated kinase 1;Insulin-stimulated MAP2 kinase;MAP kinase isoform p44;Microtubule-associated protein 2 kinase;Mitogen-activated protein kinase 1;Mitogen-activated protein kinase 3;p44-ERK1;cDNA FLJ33690 fis, clone BRAWH2002967, highly similar to Mitogen-activated protein kinase 3 (EC 2.7.11.24);Mitogen-activated protein kinase 3, isoform CRA_b;Putative uncharacterized…	ERK1;MAPK3;PRKM3;hCG_1983753;DKFZp686O0215;ERK2;MAPK1;PRKM1;PRKM2;hCG_32557	Mitogen-activated protein kinase 3;mitogen-activated protein kinase 3 isoform 2;mitogen-activated protein kinase 3 isoform 3;Mitogen-activated protein kinase 1;Extracellular signal-regulated kinase-2 splice variant	P27361;B0LPG3;B3KR49;Q7Z3H5;Q8NHX1;A8CZ58;Q8NHX0;P28482;B4DHN0;Q1HBJ4;Q499G7;A8CZ64	5	2	2	2	0	0	0	1	1	0	1	0	0	0	0	1	1	0	1	0	0	0	0	1	1	0	1	0	6.1	6.1	6.1	43.135	379
382	1559;2237;2522;3582	1604;2289;2578;3706	9685;9686;9687;9688;9689;9690;9691;9692;9693;13802;13803;13804;13805;13806;13807;13808;13809;13810;15504;15505;15506;22129;22130;22131;22132;22133	17263;17264;17265;17266;17267;17268;17269;17270;17271;17272;17273;17274;17275;25799;25800;25801;25802;25803;25804;25805;25806;25807;25808;25809;25810;28991;28992;28993;41028;41029;41030;41031;41032			IPI00018206;IPI00910267;IPI00908623	IPI00018206;IPI00910267	4;3;1	4;3;1	4;3;1	Aspartate aminotransferase, mitochondrial;Fatty acid-binding protein;Glutamate oxaloacetate transaminase 2;Plasma membrane-associated fatty acid-binding protein;Transaminase A;cDNA FLJ78439, highly similar to Homo sapiens glutamic-oxaloacetic transaminase 2;cDNA FLJ40994 fis, clone UTERU2015640, highly similar to Aspartate aminotransferase, mitochondrial (EC 2.6.1.1);cDNA FLJ55692, highly similar…	GOT2	Aspartate aminotransferase, mitochondrial;Aspartate aminotransferase	P00505;A8K482;B3KUZ8;B4DJA6	3	4	4	4	3	3	1	3	3	4	3	3	3	3	1	3	3	4	3	3	3	3	1	3	3	4	3	3	9.5	9.5	9.5	47.475	430	3
383	501;773;1688;1703;1724;1860;2275;3010;3148;3196;3438;3550;4002	516;792;1734;1749;1770;1909;2327;3078;3220;3268;3557;3671;4135	3229;3230;3231;4914;4915;4916;4917;10483;10484;10519;10520;10521;10522;10523;10524;10525;10526;10527;10528;10623;10624;10625;10626;10627;10628;10629;10630;10631;11447;14014;14015;18643;18644;18645;18646;18647;18648;19502;19503;19504;19505;19506;19507;19508;19509;19791;19792;21367;21926;24336	5586;5587;5588;8665;8666;8667;8668;18802;18803;18844;18845;18846;18847;18848;18849;18850;18851;18852;18853;18854;19026;19027;19028;19029;19030;19031;19032;19033;19034;20722;20723;20724;26220;26221;35217;35218;35219;35220;35221;35222;35223;35224;35225;35226;35227;35228;35229;36556;36557;36558;36559;36560;36561;36562;36563;36564;36933;36934;39561;40609;44496			IPI00903226;IPI00220665;IPI00018246;IPI00220663;IPI00220667;IPI00414612;IPI00102864;IPI00917193	IPI00903226;IPI00220665;IPI00018246;IPI00220663;IPI00220667	13;13;13;13;13;2;2;2	13;13;13;13;13;2;2;2	13;13;13;13;13;2;2;2	cDNA FLJ46359 fis, clone TESTI4049786, highly similar to Hexokinase-1 (EC 2.7.1.1);Brain form hexokinase;Hexokinase type I;Hexokinase-1;cDNA FLJ78173, highly similar to Homo sapiens hexokinase 1 (HK1) mRNA;Hexokinase 1;Hexokinase 1 isoform HKI variant;cDNA FLJ56506, highly similar to Hexokinase-1 (EC 2.7.1.1);Hexokinase;cDNA FLJ33948 fis, clone CTONG2018379, highly similar to Hexokinase-1 (EC 2.7…	HK1;RP11-404C6.1-003;HK1-ta;HK1-tb;RP11-404C6.1-016;RP11-404C6.1-004	cDNA FLJ46359 fis, clone TESTI4049786, highly similar to Hexokinase-1;Isoform 3 of Hexokinase-1;Isoform 1 of Hexokinase-1;Isoform 2 of Hexokinase-1;Isoform 4 of Hexokinase-1	B3KXY9;P19367-3;P19367;A8K7J7;B1AR61;P78542;Q59FD4;P19367-1;B4DG62;Q71V75;P19367-2;B1AR63;P19367-4;B1AR62;B3KRA9	8	13	13	13	5	4	5	4	8	6	4	5	5	4	5	4	8	6	4	5	5	4	5	4	8	6	4	5	14.4	14.4	14.4	106.25	952	5
384	242;1858;2209	248;1907;2260	1539;1540;1541;1542;1543;1544;1545;1546;1547;1548;11429;11430;11431;11432;11433;11434;11435;11436;11437;13655;13656;13657;13658;13659;13660;13661;13662;13663;13664;13665;13666;13667	2331;2332;2333;2334;2335;2336;2337;2338;2339;2340;2341;2342;20697;20698;20699;20700;20701;20702;20703;20704;20705;20706;25201;25202;25203;25204;25205;25206;25207;25208;25209;25210;25211;25212;25213;25214;25215;25216;25217;25218;25219;25220;25221;25222;25223;25224;25225;25226;25227;25228;25229;25230;25231;25232;25233;25234;25235;25236;25237;25238;25239;25240;25241;25242;25243;25244;25245;25246;252…			IPI00913961;IPI00218448;IPI00018278;IPI00249267;IPI00926183;IPI00141938;IPI00398798;IPI00398806;IPI00927887;IPI00398805	IPI00913961;IPI00218448;IPI00018278;IPI00249267;IPI00926183;IPI00141938;IPI00398798;IPI00398806;IPI00927887	3;3;3;3;3;3;2;2;2;1	1;1;1;1;1;1;1;1;1;0	1;1;1;1;1;1;1;1;1;0	Histone H2A.Z;H2A.F/Z;Histone H2A.V;Histone H2A	H2AFZ;H2AZ;H2AFV;H2AV;hCG_19242	18 kDa protein;Histone H2A.Z;Histone H2A.V;13 kDa protein;Putative uncharacterized protein H2AFV;H2A histone family, member V isoform 2;H2A histone family, member V isoform 3;H2A histone family, member V isoform 5;Putative uncharacterized protein H2AFV	P0C0S5;Q71UI9;C9J0D1;A6NN01;A6NKY0;A6NFA8;C9J386	10	3	1	1	3	3	3	3	3	3	3	3	1	1	1	1	1	1	1	1	1	1	1	1	1	1	1	1	14.4	5.5	5.5	18.414	181	1
385	1543	1588	9591;9592;9593;9594;9595	17150;17151;17152;17153;17154;17155			IPI00640817;IPI00018342;IPI00515036	IPI00640817;IPI00018342;IPI00515036	1;1;1	1;1;1	1;1;1	Adenylate kinase 1 variant;Adenylate kinase 1;Adenylate kinase isoenzyme 1;ATP-AMP transphosphorylase 1;Myokinase;Adenylate kinase 1, isoform CRA_b;AK1 protein;cDNA, FLJ94359, Homo sapiens adenylate kinase 1 (AK1), mRNA	AK1;RP11-203J24.1-009;hCG_2039407;RP11-203J24.1-008;RP11-203J24.1-011	Adenylate kinase 1;Adenylate kinase isoenzyme 1;Adenylate kinase 1	Q53EY8;Q5T9B7;P00568;Q6FGX9;Q5T9B8	3	1	1	1	0	0	0	1	1	1	1	0	0	0	0	1	1	1	1	0	0	0	0	1	1	1	1	0	4.8	4.8	4.8	23.411	210
386	519;5414	534;5573	3337;3338;3339;32862	5726;5727;5728;60150			IPI00018364;IPI00019346;IPI00009607;IPI00797809	IPI00018364;IPI00019346;IPI00009607;IPI00797809	2;1;1;1	2;1;1;1	2;1;1;1	Ras-related protein Rap-2b;Putative uncharacterized protein DKFZp547A0616;Ras-related protein Rap-2a;RbBP-30;Ras-related protein Rap-2c	RAP2B;DKFZp547A0616;RAP2A;RAP2C	Ras-related protein Rap-2b;Ras-related protein Rap-2a;Ras-related protein Rap-2c;14 kDa protein	P61225;Q5JQ44;P10114;Q9Y3L5	4	2	2	2	1	0	0	0	1	1	0	0	1	0	0	0	1	1	0	0	1	0	0	0	1	1	0	0	12	12	12	20.504	183	1
387	1004;3402;3943;4617;4863	1031;3510;4075;4762;5010	6343;6344;6345;6346;6347;6348;21115;24083;24084;24085;24086;24087;24088;28083;28084;29450;29451;29452	11673;11674;11675;11676;11677;11678;39152;44084;44085;44086;44087;44088;44089;44090;44091;51046;51047;53571;53572;53573			IPI00018398	IPI00018398	5	5	5	26S protease regulatory subunit 6A;26S proteasome AAA-ATPase subunit RPT5;Proteasome 26S subunit ATPase 3;Proteasome subunit P50;Tat-binding protein 1;cDNA FLJ75299, highly similar to Xenopus laevis proteasome (prosome, macropain) 26S subunit, ATPase 3, mRNA	PSMC3;TBP1	26S protease regulatory subunit 6A	P17980;A8K781	1	5	5	5	3	2	0	1	2	2	1	1	3	2	0	1	2	2	1	1	3	2	0	1	2	2	1	1	16.9	16.9	16.9	49.203	439	3
388	913;1111;1659;4043	934;1142;1705;4179	5742;5743;5744;5745;5746;5747;5748;7055;7056;10298;24579;24580;24581;24582	10059;10060;10061;10062;10063;10064;10065;12922;12923;12924;18258;44920;44921;44922;44923			IPI00894409;IPI00018452;IPI00917016;IPI00852917;IPI00892994;IPI00646121;IPI00644561;IPI00643325;IPI00645712;IPI00643422;IPI00645270;IPI00642976;IPI00647692;IPI00552982;IPI00642168;IPI00640313;IPI00917163;IPI00642736	IPI00894409;IPI00018452;IPI00917016;IPI00852917;IPI00892994;IPI00646121;IPI00644561;IPI00643325;IPI00645712;IPI00643422;IPI00645270;IPI00642976;IPI00647692	4;4;4;3;2;2;2;2;2;2;2;2;2;1;1;1;1;1	4;4;4;3;2;2;2;2;2;2;2;2;2;1;1;1;1;1	4;4;4;3;2;2;2;2;2;2;2;2;2;1;1;1;1;1	Copine I;HCG38213, isoform CRA_b;Copine-1;Copine I variant	CPNE1;hCG_38213;RP1-309K20.2-005;CPN1;RP1-309K20.2-032;RP1-309K20.2-013;RP1-309K20.2-014;RP1-309K20.2-007;RP1-309K20.2-009;RP1-309K20.2-017;RP1-309K20.2-008;RP1-309K20.2-016;RP1-309K20.2-012	copine I isoform b;Copine-1;59 kDa protein;Copine I;47 kDa protein;Copine I;Copine I;Copine I;Copine I;Copine I;Copine I;Copine I;Copine I	B0QZ18;Q99829;Q59EI4;A6PVH9;Q5JX45;Q5JX52;Q5JX44;Q5JX60;Q5JX61;Q5JX59;Q5JX58;Q5JX56	18	4	4	4	1	1	1	0	4	2	1	1	1	1	1	0	4	2	1	1	1	1	1	0	4	2	1	1	8.7	8.7	8.7	59.717	542	1
389	546;1938;2920;4504	562;1987;2986;4647	3500;3501;3502;11876;11877;11878;11879;11880;11881;11882;11883;11884;18039;18040;18041;18042;18043;18044;18045;18046;18047;27366;27367	5949;5950;5951;21289;21290;21291;21292;21293;21294;21295;21296;21297;21298;34279;34280;34281;34282;34283;34284;34285;34286;34287;34288;34289;34290;49569;49570			IPI00018465;IPI00552072;IPI00952607;IPI00952671;IPI00946633	IPI00018465;IPI00552072;IPI00952607;IPI00952671	4;4;4;3;1	4;4;4;3;1	4;4;4;3;1	CCT-eta;HIV-1 Nef-interacting protein;T-complex protein 1 subunit eta;Chaperonin containing TCP1, subunit 7 (Eta) variant;CCT7 protein;cDNA FLJ54832, highly similar to T-complex protein 1 subunit eta;Putative uncharacterized protein CCT7;cDNA FLJ59454, highly similar to T-complex protein 1 subunit eta;Chaperonin containing TCP1, subunit 7 (Eta), isoform CRA_a;cDNA FLJ54074, highly similar to T-co…	CCT7;CCTH;NIP7-1;hCG_1997313	T-complex protein 1 subunit eta;Putative uncharacterized protein CCT7;chaperonin containing TCP1, subunit 7 isoform d;chaperonin containing TCP1, subunit 7 isoform c	Q99832;Q53HV2;Q6IBT3;A8MWI8;B7Z1C9;B8ZZC9;B7Z4T9;B7Z4Z7;B7Z7I4	5	4	4	4	2	2	2	2	4	3	2	2	2	2	2	2	4	3	2	2	2	2	2	2	4	3	2	2	9.2	9.2	9.2	59.366	543	2
390	5179	5333	31460;31461	57591;57592			IPI00018627;IPI00793985;IPI00945622;IPI00946830;IPI00470922;IPI00952974;IPI00946268	IPI00018627;IPI00793985;IPI00945622;IPI00946830;IPI00470922;IPI00952974;IPI00946268	1;1;1;1;1;1;1	1;1;1;1;1;1;1	1;1;1;1;1;1;1	N-acetyltransferase 13;N-acetyltransferase 5;N-acetyltransferase san homolog;N-alpha-acetyltransferase 50, NatE catalytic subunit;Putative uncharacterized protein NAA50;cDNA FLJ51877, highly similar to Homo sapiens Mak3 homolog (MAK3), mRNA;cDNA, FLJ79525, highly similar to Homo sapiens Mak3 homolog (MAK3), mRNA	MAK3;NAA50;NAT13;NAT5	Isoform 1 of N-acetyltransferase 13;19 kDa protein;Putative uncharacterized protein NAT13;cDNA, FLJ79525, highly similar to Homo sapiens Mak3 homolog (MAK3), mRNA;Isoform 2 of N-acetyltransferase 13;Putative uncharacterized protein NAT13 (Fragment);Putativ	Q9GZZ1-1;Q9GZZ1;C9J5D1;B0AZT5;Q9GZZ1-2;C9J2S9;C9J5J3	7	1	1	1	0	0	0	0	1	1	0	0	0	0	0	0	1	1	0	0	0	0	0	0	1	1	0	0	6.5	6.5	6.5	19.398	169
391	25;3266	25;3338	144;20210	175;37712			IPI00790757;IPI00018671;IPI00796237	IPI00790757;IPI00018671;IPI00796237	2;2;1	2;2;1	2;2;1	Dual specificity protein phosphatase 3;Dual specificity protein phosphatase VHR;Dual specificity phosphatase 3;DUSP3 protein	DUSP3;VHR	23 kDa protein;Dual specificity protein phosphatase 3;DUSP3 protein	P51452;B5BUI8;Q8IYJ9	3	2	2	2	0	1	0	0	0	1	0	0	0	1	0	0	0	1	0	0	0	1	0	0	0	1	0	0	12.4	12.4	12.4	23.165	210
392	1729;3077;5305	1775;3147;5463	10663;10664;10665;10666;19106;19107;19108;32252;32253	19083;19084;19085;19086;35999;36000;36001;59086;59087			IPI00018768;IPI00917623;IPI00916061;IPI00922875	IPI00018768;IPI00917623;IPI00916061;IPI00922875	3;3;3;2	3;3;3;2	3;3;3;2	Translin;Translin variant;cDNA FLJ34596 fis, clone KIDNE2009191, highly similar to TRANSLIN;Translin, isoform CRA_b;cDNA FLJ59957, highly similar to Translin;cDNA FLJ55086, highly similar to Translin	TSN;hCG_37642	Translin;cDNA FLJ59957, highly similar to Translin;Putative uncharacterized protein TSN;cDNA FLJ55086, highly similar to Translin	Q15631;Q53GR3;B3KRM8;B7Z5D9;C9JZK6;B7Z3X8	4	3	3	3	3	1	1	0	1	0	1	1	3	1	1	0	1	0	1	1	3	1	1	0	1	0	1	1	13.6	13.6	13.6	26.183	228	3
393	2353	2409	14570	27378			IPI00018783;IPI00375446	IPI00018783;IPI00375446	1;1	1;1	1;1	Inosine triphosphate pyrophosphatase;Putative oncogene protein hlc14-06-p;Inosine triphosphate pyrophosphatase transcript variant II;ITPase	C20orf37;ITPA;My049;OK/SW-cl.9	Inosine triphosphate pyrophosphatase;inosine triphosphatase isoform b	Q9BY32;B2BCH7;Q5NT82	2	1	1	1	0	0	0	0	0	0	0	0	0	0	0	0	0	0	0	0	0	0	0	0	0	0	0	0	8.8	8.8	8.8	21.445	194
394	2802;3056;3764;4066	2862;3124;3894;4202	17264;18946;18947;23205;23206;23207;23208;23209;24710;24711;24712;24713;24714;24715;24716;24717	32794;35750;35751;42622;42623;42624;42625;42626;42627;42628;42629;42630;42631;42632;45116;45117;45118;45119;45120;45121;45122;45123;45124;45125;45126;45127;45128			IPI00018931;IPI00943562	IPI00018931	4;1	4;1	4;1	Maternal-embryonic 3;Vacuolar protein sorting-associated protein 35;Vesicle protein sorting 35;Vacuolar protein sorting 35 variant;Putative uncharacterized protein DKFZp686O2462	MEM3;TCCCTA00141;VPS35;DKFZp686O2462	Vacuolar protein sorting-associated protein 35	Q96QK1;Q53FR4;Q5HYM2	2	4	4	4	2	2	1	0	3	3	2	1	2	2	1	0	3	3	2	1	2	2	1	0	3	3	2	1	6	6	6	91.706	796	2
395	3386;5034	3488;5183	21019;30491;30492;30493;30494;30495	39030;55487;55488;55489;55490;55491			IPI00018953	IPI00018953	2	2	2	ADABP;Adenosine deaminase complexing protein 2;Dipeptidyl peptidase 4;Dipeptidyl peptidase 4 membrane form;Dipeptidyl peptidase 4 soluble form;Dipeptidyl peptidase IV;Dipeptidyl peptidase IV membrane form;Dipeptidyl peptidase IV soluble form;T-cell activation antigen CD26;TP103;Dipeptidyl-peptidase 4 (CD26, adenosine deaminase complexing protein 2), isoform CRA_a;Dipeptidylpeptidase IV;Putative u…	ADCP2;CD26;DPP4;hCG_39008	Dipeptidyl peptidase 4	P27487;Q53TN1	1	2	2	2	0	0	1	1	1	1	1	1	0	0	1	1	1	1	1	1	0	0	1	1	1	1	1	1	2.7	2.7	2.7	88.278	766
396	2759;5528	2818;5688	16988;33591	32118;61493			IPI00646350;IPI00018968;IPI00604676;IPI00604652	IPI00646350;IPI00018968;IPI00604676;IPI00604652	2;2;2;2	2;2;2;2	2;2;2;2	Putative uncharacterized protein NAE1;cDNA FLJ40361 fis, clone TESTI2034407, highly similar to NEDD8-activating enzyme E1 regulatory subunit;Amyloid beta precursor protein-binding protein 1, 59 kDa;Amyloid protein-binding protein 1;NEDD8-activating enzyme E1 regulatory subunit;Proto-oncogene protein 1;cDNA FLJ55878, highly similar to NEDD8-activating enzyme E1 regulatory subunit	NAE1;APPBP1;HPP1	Putative uncharacterized protein NAE1;NEDD8-activating enzyme E1 regulatory subunit;NEDD8 activating enzyme E1 subunit 1 isoform b;NEDD8 activating enzyme E1 subunit 1 isoform c	A6NCK0;B3KUP9;Q13564;A6NFN4;A8MU28	4	2	2	2	0	0	0	0	0	2	0	0	0	0	0	0	0	2	0	0	0	0	0	0	0	2	0	0	5.6	5.6	5.6	60.516	537
397	2530	2587	15557;15558;15559;15560	29056;29057;29058;29059			IPI00018971	IPI00018971	1	1	1	52 kDa ribonucleoprotein autoantigen Ro/SS-A;52 kDa Ro protein;RING finger protein 81;Ro(SS-A);Sjoegren syndrome type A antigen;Tripartite motif-containing protein 21;Sjogren syndrome antigen A1	RNF81;RO52;SSA1;TRIM21	52 kDa Ro protein	P19474;Q5XPV5	1	1	1	1	0	0	0	1	1	1	0	1	0	0	0	1	1	1	0	1	0	0	0	1	1	1	0	1	2.9	2.9	2.9	54.169	475
398	548;2581;4339;4649;5343	564;2638;4482;4794;5501	3504;3505;3506;3507;3508;3509;3510;3511;3512;3513;15917;15918;15919;15920;15921;26269;26270;26271;26272;26273;26274;26275;26276;26277;26278;26279;26280;26281;26282;26283;26284;26285;28277;32455;32456;32457;32458;32459;32460;32461;32462;32463;32464;32465;32466;32467	5953;5954;5955;5956;5957;5958;5959;5960;5961;5962;5963;5964;5965;5966;5967;5968;5969;5970;5971;5972;30173;30174;30175;30176;30177;47464;47465;47466;47467;47468;47469;47470;47471;47472;47473;47474;47475;47476;47477;47478;47479;47480;47481;47482;47483;47484;47485;47486;47487;47488;47489;47490;47491;47492;47493;47494;47495;47496;47497;47498;47499;47500;47501;47502;47503;47504;47505;47506;47507;47508…			IPI00019038	IPI00019038	5	5	5	1,4-beta-N-acetylmuramidase C;Lysozyme C	LYZ;LZM;hCG_24462	Lysozyme C	P61626;B2R4C5	1	5	5	5	3	4	3	4	3	3	4	4	3	4	3	4	3	3	4	4	3	4	3	4	3	3	4	4	43.2	43.2	43.2	16.537	148	3
399	232	238	1491;1492;1493	2282;2283;2284			IPI00657706;IPI00885058;IPI00645667;IPI00019068	IPI00657706;IPI00885058;IPI00645667;IPI00019068	1;1;1;1	1;1;1;1	1;1;1;1	1-acylglycerophosphatidylinositol O-acyltransferase;Bladder and breast carcinoma-overexpressed gene 1 protein;Leukocyte receptor cluster member 4;Lysophosphatidylinositol acyltransferase;Lysophospholipid acyltransferase 7;Membrane-bound O-acyltransferase domain-containing protein 7;cDNA FLJ55184, highly similar to Homo sapiens leukocyte receptor cluster (LRC) member 4 (LENG4), mRNA;Putative uncha…	BB1;LENG4;MBOAT7;OACT7	Isoform 1 of Lysophospholipid acyltransferase 7;Isoform 2 of Lysophospholipid acyltransferase 7;Isoform 3 of Lysophospholipid acyltransferase 7;Putative uncharacterized protein MBOAT7	Q96N66-1;Q96N66;B4DDH8;Q96N66-2;Q96N66-3;B5MEE6	4	1	1	1	0	0	0	0	1	1	0	1	0	0	0	0	1	1	0	1	0	0	0	0	1	1	0	1	3.6	3.6	3.6	52.764	472
400	5371	5529	32608;32609;32610;32611	59755;59756;59757;59758			IPI00019314;IPI00893049;IPI00893457;IPI00216583;IPI00059299;IPI00107432;IPI00922486;IPI00892515;IPI00059303;IPI00059300;IPI00059301;IPI00946654	IPI00019314;IPI00893049;IPI00893457;IPI00216583;IPI00059299;IPI00107432;IPI00922486;IPI00892515;IPI00059303;IPI00059300;IPI00059301;IPI00946654	1;1;1;1;1;1;1;1;1;1;1;1	1;1;1;1;1;1;1;1;1;1;1;1	1;1;1;1;1;1;1;1;1;1;1;1	Protein G6b;Chromosome 6 open reading frame 25;cDNA FLJ35073 fis, clone PLACE6000630;Chromosome 6 open reading frame 25, isoform CRA_h;C6orf25 protein	C6orf25;G6B;DAMA-236L13.10-001;DADB-110M10.2-001;DAMC-117B11.4-001;hCG_43731;DAMA-236L13.10-003	Isoform B of Protein G6b;26 kDa protein;Chromosome 6 open reading frame 25;Isoform A of Protein G6b;Isoform F of Protein G6b;Isoform G of Protein G6b;C6orf25 protein;Chromosome 6 open reading frame 25;Isoform C of Protein G6b;Isoform E of Protein G6b;Isofo	O95866-1;O95866;B0V026;B0UXC5;O95866-2;B0V023;O95866-6;O95866-7;B7ZLJ5;B0UXC6;O95866-3;B0V024;O95866-5;B0UXC7;O95866-4;B0UXC4;C9JNY4	12	1	1	1	1	1	1	0	0	0	0	0	1	1	1	0	0	0	0	0	1	1	1	0	0	0	0	0	4.6	4.6	4.6	26.163	241	1
401	851;1314;1620;1767;1768;1959;2313;2953;3426;3718;3719;3820;3827;3955;4038;4131;4349;4565;5192	870;1350;1665;1813;1814;2008;2367;3020;3542;3848;3849;3951;3958;4087;4088;4171;4172;4271;4492;4709;5346	5396;5397;5398;5399;8201;8202;8203;8204;8205;8206;8207;8208;8209;8210;8211;8212;8213;8214;8215;8216;8217;8218;8219;8220;8221;10072;10073;10074;10879;10880;10881;10882;10883;10884;10885;12040;12041;12042;12043;12044;12045;12046;12047;12048;12049;12050;12051;12052;12053;14329;14330;14331;14332;14333;14334;18292;18293;18294;18295;18296;18297;21283;21284;21285;21286;21287;21288;21289;21290;22942;2294…	9468;9469;9470;9471;9472;14758;14759;14760;14761;14762;14763;14764;14765;14766;14767;14768;14769;14770;14771;14772;14773;14774;14775;14776;14777;14778;14779;14780;14781;14782;14783;14784;14785;14786;17861;17862;17863;19444;19445;19446;19447;19448;19449;19450;19451;21548;21549;21550;21551;21552;21553;21554;21555;21556;21557;21558;21559;21560;21561;21562;21563;21564;21565;26939;26940;26941;26942;26…	46;47;48	269;276;286	IPI00019359;CON__P35527;CON__Q99456;IPI00015309;IPI00793646;IPI00796843;IPI00792629;IPI00790298;IPI00796480	IPI00019359;CON__P35527	19;18;1;1;1;1;1;1;1	18;17;0;0;0;0;0;0;0	18;17;0;0;0;0;0;0;0	Cytokeratin-9;Keratin, type I cytoskeletal 9;Keratin-9	KRT9	Keratin, type I cytoskeletal 9;>P35527 SWISS-PROT:P35527 Tax_Id=9606 Gene_Symbol=KRT9 Keratin, type I cytoskeletal 9	P35527	9	19	18	18	11	11	11	10	15	13	12	13	10	11	10	9	14	13	12	12	10	11	10	9	14	13	12	12	39.8	38.7	38.7	62.064	623	11
402	2074	2124	12795;12796;12797;12798;12799;12800;12801;12802;12803	23384;23385;23386;23387;23388;23389;23390;23391;23392;23393;23394			IPI00019372	IPI00019372	1	1	1	Hematopoetic proteoglycan core protein;Platelet proteoglycan core protein;Secretory granule proteoglycan core protein;Serglycin	PRG;PRG1;SRGN	Serglycin	P10124	1	1	1	1	1	1	1	1	1	1	1	1	1	1	1	1	1	1	1	1	1	1	1	1	1	1	1	1	8.2	8.2	8.2	17.652	158	1
403	14;5141;5143	14;5294;5296	93;94;95;96;97;98;99;31230;31231;31232;31233;31234;31235;31236;31237;31238;31239;31240;31241;31242;31243;31244;31245;31246;31247;31249	114;115;116;117;118;119;120;121;57046;57047;57048;57049;57050;57051;57052;57053;57054;57055;57056;57057;57058;57059;57060;57061;57062;57063;57065			IPI00019376;IPI00952909;IPI00549434;IPI00658113;IPI00658216;IPI00479741;IPI00941473;IPI00658185;IPI00022082;IPI00787280;IPI00878026;IPI00248126;IPI00893987;IPI00925967	IPI00019376;IPI00952909;IPI00549434;IPI00658113;IPI00658216;IPI00479741;IPI00941473;IPI00658185;IPI00022082;IPI00787280	3;3;2;2;2;2;2;2;2;2;1;1;1;1	1;1;0;0;0;0;0;0;0;0;0;0;0;0	1;1;0;0;0;0;0;0;0;0;0;0;0;0	Septin-11;cDNA FLJ14373 fis, clone HEMBA1001595, highly similar to SEPTIN 2 HOMOLOG;Septin-8;Putative uncharacterized protein SEPT8;SEPT8 protein	SEPT11;KIAA0202;SEPT8	Isoform 2 of Septin-11;Isoform 1 of Septin-11;Isoform 1 of Septin-8;53 kDa protein;septin 8 isoform c;Putative uncharacterized protein SEPT8;Putative uncharacterized protein SEPT8;Putative uncharacterized protein SEPT8;Isoform 2 of Septin-8;Isoform 3 of Se	Q9NVA2-2;Q9NVA2;Q9NVA2-1;Q96KC0;Q92599-1;Q92599;A6NKP6;A6NFQ9;C9J9B6;A6NMH6;Q92599-2;B7ZVZ1;Q92599-3;A6NC65	14	3	1	1	2	1	1	2	2	3	1	2	1	0	0	1	1	1	0	1	1	0	0	1	1	1	0	1	8	4.3	4.3	50.822	439	1
404	760	779	4868;4869	8613;8614;8615			IPI00019381;IPI00062679	IPI00019381;IPI00062679	1;1	1;1	1;1	Cell cycle control protein 50A;Transmembrane protein 30A;cDNA FLJ53706, highly similar to Cell cycle control protein 50A;cDNA FLJ55687, highly similar to Cell cycle control protein 50A	C6orf67;CDC50A;TMEM30A	Isoform 1 of Cell cycle control protein 50A;Isoform 2 of Cell cycle control protein 50A	Q9NV96-1;Q9NV96;B4DDK3;B4DIF5;Q9NV96-2	2	1	1	1	0	0	1	0	0	0	0	0	0	0	1	0	0	0	0	0	0	0	1	0	0	0	0	0	4.4	4.4	4.4	40.683	361
405	1634	1679	10136;10137;10138;10139;10140;10141;10142;10143	17932;17933;17934;17935;17936;17937;17938;17939			IPI00019385;IPI00647421;IPI00646864	IPI00019385;IPI00647421;IPI00646864	1;1;1	1;1;1	1;1;1	Signal sequence receptor subunit delta;Translocon-associated protein subunit delta;Putative uncharacterized protein SSR4	SSR4;TRAPD	Translocon-associated protein subunit delta precursor;Putative uncharacterized protein SSR4;Putative uncharacterized protein SSR4	P51571;A6NLM8;C9K034	3	1	1	1	1	1	0	1	1	1	0	1	1	1	0	1	1	1	0	1	1	1	0	1	1	1	0	1	6	6	6	20.213	184	1
406	5395	5553	32752;32753;32754;32755;32756;32757	60020;60021;60022;60023;60024;60025;60026;60027;60028			IPI00019449;IPI00289860	IPI00019449;IPI00289860	1;1	1;1	1;1	Eosinophil-derived neurotoxin;Non-secretory ribonuclease;Ribonuclease 2;Ribonuclease US;RNase UpI-2;Eosinophil cationic-related protein	EDN;RNASE2;RNS2;ECRP	Non-secretory ribonuclease;Eosinophil cationic-related protein (Fragment)	P10153;Q12762	2	1	1	1	1	1	0	1	0	1	0	1	1	1	0	1	0	1	0	1	1	1	0	1	0	1	0	1	10.6	10.6	10.6	18.354	161	1
407	334;2571	343;2628	2171;2172;2173;2174;15875;15876;15877	3436;3437;3438;3439;30109;30110;30111			IPI00019450;IPI00646322;IPI00646813;IPI00642416;IPI00902796;IPI00642895;IPI00219287	IPI00019450;IPI00646322;IPI00646813;IPI00642416;IPI00902796;IPI00642895;IPI00219287	2;2;2;2;1;1;1	2;2;2;2;1;1;1	2;2;2;2;1;1;1	60 kDa SS-A/Ro ribonucleoprotein;Ro 60 kDa autoantigen;Sjoegren syndrome antigen A2;Sjoegren syndrome type A antigen;TROVE domain family member 2;Gastric cancer multi-drug resistance protein variant;TROVE domain family, member 2;TROVE domain family, member 2, isoform CRA_c;TROVE domain family, member 2, isoform CRA_e;TROVE domain family, member 2, isoform CRA_d;cDNA FLJ13982 fis, clone Y79AA10017…	RO60;SSA2;TROVE2;hCG_41054;RP11-101E13.3-005;RP11-101E13.3-006;RP11-101E13.3-003;RP11-101E13.3-004	Isoform Long of 60 kDa SS-A/Ro ribonucleoprotein;TROVE domain family, member 2, isoform CRA_c;TROVE domain family, member 2 isoform 1;TROVE domain family, member 2, isoform CRA_d;cDNA FLJ13982 fis, clone Y79AA1001711, highly similar to 60 kDa SS-A/Ro ribon	P10155-1;P10155;Q86WL3;Q5LJ99;Q5LJA0;Q86WL4;Q5LJ98;B3KN94;Q5LJ97;P10155-2	7	2	2	2	1	1	0	0	0	1	1	0	1	1	0	0	0	1	1	0	1	1	0	0	0	1	1	0	4.5	4.5	4.5	60.67	538	1
408	101;102;104;268;299;303;310;405;468;504;752;777;843;847;856;857;921;1030;1031;1177;1202;1305;1311;1393;1394;1435;1436;1443;1599;1798;1834;1897;2203;2224;2251;2301;2302;2359;2411;2423;2465;2699;2829;2962;2982;2995;3005;3090;3227;3275;3276;3294;3329;3414;3451;3466;3510;3559;3580;3666;3672;3707;3850;3865;3982;4128;4230;4451;4470;4474;4475;4531;4676;4751;4890;4892;4894;5097;5098;5227;5287;5426;5513	102;103;105;275;306;307;311;318;319;419;483;519;771;796;862;866;875;876;943;1058;1059;1209;1235;1340;1341;1347;1431;1432;1433;1434;1476;1477;1484;1644;1845;1881;1946;2254;2276;2303;2355;2356;2415;2467;2479;2521;2756;2757;2889;2890;3030;3050;3063;3073;3161;3299;3347;3348;3367;3414;3524;3525;3572;3587;3631;3680;3703;3793;3794;3800;3837;3981;3996;4115;4268;4372;4594;4613;4617;4618;4674;4821;4896;503…	609;610;611;612;613;614;615;616;617;618;619;620;621;622;633;1699;1700;1701;1702;1703;1704;1705;1706;1707;1708;1709;1710;1711;1712;1713;1714;1715;1716;1717;1718;1719;1720;1721;1722;1723;1960;1961;1962;1963;1964;1965;1966;1967;1968;1993;1994;1995;1996;1997;1998;1999;2000;2001;2024;2025;2026;2027;2028;2029;2030;2031;2032;2033;2034;2035;2036;2037;2038;2039;2619;2620;2621;2622;2623;2624;2625;2626;2627…	873;874;875;876;877;878;879;880;881;882;883;884;885;886;898;2566;2567;2568;2569;2570;2571;2572;2573;2574;2575;2576;2577;2578;2579;2580;2581;2582;2583;2584;2585;2586;2587;2588;2589;2590;2591;2592;2593;2594;2595;2596;2597;2598;2599;2600;2601;2602;2603;2604;2605;2606;2607;2608;2609;2610;2611;2612;2613;2614;2615;2616;2617;2618;3113;3114;3115;3116;3117;3118;3119;3120;3121;3122;3123;3124;3125;3157;3158…	49;50;51;52;53;54;55	337;365;627;941;1489;1537;1910	IPI00019502;IPI00395772;IPI00742780;IPI00790503;IPI00479307;IPI00397526;IPI00873982;IPI00743857;IPI00020501;IPI00744256;IPI00024870;IPI00556012;IPI00878695;REV__IPI00007334;REV__IPI00946415;REV__IPI00911038	IPI00019502;IPI00395772	83;52;24;12;12;12;11;11;11;11;11;9;6;1;1;1	83;52;24;12;12;12;11;11;11;11;11;9;6;1;1;1	76;46;24;7;7;7;4;4;4;4;4;8;6;1;1;1	Cellular myosin heavy chain, type A;Myosin heavy chain 9;Myosin heavy chain, non-muscle IIa;Myosin-9;Non-muscle myosin heavy chain A;Non-muscle myosin heavy chain IIa;cDNA FLJ77145, highly similar to Homo sapiens myosin, heavy polypeptide 9, non-muscle (MYH9), mRNA;cDNA FLJ57040, highly similar to Myosin-9;MYH9 variant protein;Myosin, heavy polypeptide 9, non-muscle, isoform CRA_a;Non-muscle myos…	MYH9;hCG_41454	Isoform 1 of Myosin-9;Isoform 2 of Myosin-9	P35579-1;P35579;A8K6E4;B4E3S1;Q60FE2;Q86XU5;Q99529;P35579-2;Q2PS10;Q9UMJ0	16	83	83	76	68	66	61	57	58	56	53	57	68	66	61	57	58	56	53	57	63	61	57	54	52	52	50	53	47	47	43.6	226.53	1960	91
409	459;1131	473;1162	2968;2969;2970;2971;7153;7154;7155;7156;7157;7158;7159;7160;7161	5103;5104;5105;5106;13063;13064;13065;13066;13067;13068;13069;13070;13071;13072			IPI00019563;IPI00939265;IPI00908338	IPI00019563;IPI00939265;IPI00908338	2;2;2	2;2;2	2;2;2	cDNA FLJ52464, highly similar to GTPase, IMAP family member 4;GTPase IMAP family member 4;Immunity-associated nucleotide 1 protein;Immunity-associated protein 4;cDNA FLJ51351, highly similar to GTPase, IMAP family member 4	GIMAP4;IAN1;IMAP4;MSTP062	cDNA FLJ52464, highly similar to GTPase, IMAP family member 4;GTPase IMAP family member 4;cDNA FLJ51351, highly similar to GTPase, IMAP family member 4	B4DWA5;Q9NUV9;B4DWN0	3	2	2	2	1	2	1	0	2	2	1	1	1	2	1	0	2	2	1	1	1	2	1	0	2	2	1	1	7.3	7.3	7.3	39.019	343	1
410	2670;5300;5525	2727;5458;5685	16487;16488;16489;16490;16491;16492;16493;16494;16495;32236;32237;32238;32239;33579;33580	31135;31136;31137;31138;31139;31140;31141;31142;31143;31144;59070;59071;59072;59073;61476;61477			IPI00397947;IPI00890717;IPI00019599;IPI00030962;IPI00447356;IPI00472498;IPI00514724;IPI00007847;IPI00789287;IPI00872898	IPI00397947;IPI00890717;IPI00019599;IPI00030962;IPI00447356;IPI00472498;IPI00514724;IPI00007847;IPI00789287;IPI00872898	3;3;3;3;3;3;2;2;2;2	3;3;3;3;3;3;2;2;2;2	1;1;1;1;1;1;0;1;0;1	CROC-1;TRAF6-regulated IKK activator 1 beta Uev1A;Ubiquitin-conjugating enzyme E2 variant 1	CROC1;P/OKcl.19;UBE2V;UBE2V1;UEV1;RP5-1185N5.3-005	TMEM189-UBE2V1 readthrough transcript;42 kDa protein;Isoform 1 of Ubiquitin-conjugating enzyme E2 variant 1;Isoform 5 of Ubiquitin-conjugating enzyme E2 variant 1;Isoform 2 of Ubiquitin-conjugating enzyme E2 variant 1;Isoform 3 of Ubiquitin-conjugating enz	Q13404-1;Q13404;Q13404-7;Q13404-2;Q13404-4;Q5TGE0;Q13404-6	10	3	3	1	2	2	1	1	3	2	1	1	2	2	1	1	3	2	1	1	0	0	0	0	1	0	0	0	7	7	2.4	42.209	370	2
411	2670;5300;5526	2727;5458;5686	16487;16488;16489;16490;16491;16492;16493;16494;16495;32236;32237;32238;32239;33581	31135;31136;31137;31138;31139;31140;31141;31142;31143;31144;59070;59071;59072;59073;61478			IPI00019600;IPI00797889	IPI00019600;IPI00797889	3;2	1;1	1;1	DDVit 1;Enterocyte differentiation-associated factor 1;Enterocyte differentiation-promoting factor 1;MMS2 homolog;Ubiquitin-conjugating enzyme E2 variant 2;Vitamin D3-inducible protein;cDNA, FLJ93989, Homo sapiens ubiquitin-conjugating enzyme E2 variant 2 (UBE2V2),mRNA;Ubiquitin-conjugating enzyme E2 variant 2, isoform CRA_b	MMS2;UBE2V2;UEV2;hCG_1640505	Ubiquitin-conjugating enzyme E2 variant 2;16 kDa protein	Q15819;A0M8W4	2	3	1	1	2	2	1	1	3	2	1	1	0	0	0	0	1	0	0	0	0	0	0	0	1	0	0	0	17.9	6.2	6.2	16.363	145
412	1176;2104;2205;2419;2856;3239;3379;5180	1208;2154;2256;2475;2921;3311;3479;5334	7421;7422;7423;7424;7425;7426;7427;12934;12935;12936;12937;12938;12939;13647;13648;13649;13650;14912;17654;17655;17656;17657;20062;20960;20961;31462;31463;31464;31465;31466;31467;31468	13505;13506;13507;13508;13509;13510;13511;23652;23653;23654;23655;23656;23657;23658;25192;25193;25194;25195;25196;27961;33558;33559;33560;33561;37377;38906;38907;57593;57594;57595;57596;57597;57598;57599			IPI00019755;IPI00642936;IPI00513927	IPI00019755;IPI00642936;IPI00513927	8;7;5	8;7;5	8;7;5	Glutathione S-transferase omega-1;cDNA, FLJ94267, highly similar to Homo sapiens glutathione S-transferase omega 1 (GSTO1), mRNA;Glutathione S-transferase omega 1	GSTO1;GSTTLP28;RP11-99N20.1-004;RP11-99N20.1-005	Glutathione S-transferase omega-1;Glutathione S-transferase omega 1;Glutathione S-transferase omega 1	P78417;B2R983;Q5TA02;Q5TA01	3	8	8	8	5	3	5	3	3	3	1	2	5	3	5	3	3	3	1	2	5	3	5	3	3	3	1	2	33.2	33.2	33.2	27.566	241	5
413	2108;4269;4546;4704;5365	2158;4412;4690;4849;5523	12946;12947;12948;12949;12950;25853;25854;25855;25856;25857;25858;25859;25860;25861;25862;27633;27634;27635;27636;27637;27638;27639;27640;27641;28583;32587;32588	23665;23666;23667;23668;23669;46881;46882;46883;46884;46885;46886;46887;46888;46889;46890;46891;46892;46893;50076;50077;50078;50079;50080;50081;50082;50083;50084;50085;50086;50087;51808;59733;59734			IPI00220158;IPI00019901;IPI00376220;IPI00253279	IPI00220158;IPI00019901;IPI00376220;IPI00253279	5;5;5;5	5;5;5;5	5;5;5;5	Alpha-adducin;Erythrocyte adducin subunit alpha;Adducin 1 (Alpha);Adducin 1 (Alpha), isoform CRA_e;cDNA FLJ61270, highly similar to Alpha-adducin;cDNA FLJ57858, highly similar to Homo sapiens adducin 1 (alpha) (ADD1), transcript variant 4, mRNA;OTTHUMP00000041238;ADD1 protein	ADD1;ADDA;hCG_20629;RP11-520M5.1-003;LA04NC01-25A3.2-001;RP11-520M5.1-001	Isoform 3 of Alpha-adducin;Isoform 1 of Alpha-adducin;adducin 1 (alpha) isoform d;Adducin 1	P35611-3;P35611;P35611-1;A2A3P0;A2A3N8;B4DI79;B4DPW4;P35611-2;Q16155;Q4TT76;Q86XM2;Q96D30	4	5	5	5	4	2	2	3	3	3	4	2	4	2	2	3	3	3	4	2	4	2	2	3	3	3	4	2	9.6	9.6	9.6	84.302	768	4
414	4096	4232	24882;24883;24884	45343;45344;45345			IPI00218019;IPI00019906;IPI00394877	IPI00218019;IPI00019906;IPI00394877	1;1;1	1;1;1	1;1;1	5F7;Basigin;Collagenase stimulatory factor;Extracellular matrix metalloproteinase inducer;Leukocyte activation antigen M6;OK blood group antigen;Tumor cell-derived collagenase stimulatory factor;cDNA FLJ52708, highly similar to Basigin;cDNA FLJ61188, highly similar to Basigin;Basigin (Ok blood group), isoform CRA_a;cDNA FLJ36018 fis, clone TESTI2016337, highly similar to BASIGIN;Cervical EMMPRIN;…	BSG;UNQ6505/PRO21383;hCG_20562;hEMMPRIN	Isoform 1 of Basigin;Isoform 2 of Basigin;basigin isoform 4	P35613-1;P35613;B4DNE1;P35613-2;B4DY23;Q54A51;A6NJW1	3	1	1	1	1	1	0	0	0	0	0	0	1	1	0	0	0	0	0	0	1	1	0	0	0	0	0	0	3.6	3.6	3.6	42.2	385	1
415	564;5093	580;5245	3596;3597;3598;3599;3600;3601;3602;3603;3604;30904;30905;30906;30907;30908;30909;30910;30911;30912;30913	6156;6157;6158;6159;6160;6161;6162;6163;6164;6165;6166;6167;6168;6169;6170;56441;56442;56443;56444;56445;56446;56447;56448;56449;56450;56451;56452;56453;56454			IPI00909582;IPI00019912;IPI00847995	IPI00909582;IPI00019912;IPI00847995	2;2;1	2;2;1	2;2;1	cDNA FLJ55431, highly similar to Peroxisomal multifunctional enzyme type 2;cDNA FLJ59409, highly similar to Peroxisomal multifunctional enzyme type 2;17-beta-hydroxysteroid dehydrogenase 4;3-alpha,7-alpha,12-alpha-trihydroxy-5-beta-cholest-24-enoyl-CoA hydratase;3-hydroxyacyl-CoA dehydrogenase;D-bifunctional protein;Peroxisomal multifunctional enzyme type 2;cDNA, FLJ92803, highly similar to Homo …	EDH17B4;HSD17B4	cDNA FLJ55431, highly similar to Peroxisomal multifunctional enzyme type 2;Peroxisomal multifunctional enzyme type 2;cDNA FLJ61268, highly similar to Peroxisomal multifunctional enzyme type 2	B4DNV1;B4DSD0;P51659;B2R659;B3KSP2;B4DDM5;B4DVS5;B4DI68;Q59H27;Q9UBA4	3	2	2	2	2	2	2	2	2	2	2	2	2	2	2	2	2	2	2	2	2	2	2	2	2	2	2	2	3.3	3.3	3.3	83.052	761	2
416	4309	4452	26108;26109;26110;26111	47248;47249;47250;47251			IPI00375142;IPI00749013;IPI00478393;IPI00026965;IPI00332376;IPI00939434;IPI00019932	IPI00375142;IPI00749013;IPI00478393;IPI00026965;IPI00332376;IPI00939434;IPI00019932	1;1;1;1;1;1;1	1;1;1;1;1;1;1	1;1;1;1;1;1;1	Ubiquitin carrier protein D3;Ubiquitin-conjugating enzyme E2 D3;Ubiquitin-conjugating enzyme E2(17)KB 3;Ubiquitin-conjugating enzyme E2-17 kDa 3;Ubiquitin-protein ligase D3;Ubiquitin carrier protein D2;Ubiquitin-conjugating enzyme E2 D2;Ubiquitin-conjugating enzyme E2(17)KB 2;Ubiquitin-conjugating enzyme E2-17 kDa 2;Ubiquitin-protein ligase D2;Ubiquitin carrier protein	UBCH5C;UBE2D3;UBC4;UBCH5B;UBE2D2;hCG_26910;PUBC1	Isoform 3 of Ubiquitin-conjugating enzyme E2 D3;Isoform 2 of Ubiquitin-conjugating enzyme E2 D3;17 kDa protein;Isoform 1 of Ubiquitin-conjugating enzyme E2 D3;Ubiquitin-conjugating enzyme E2 D2;17 kDa protein;ubiquitin-conjugating enzyme E2D 2 isoform 2	P61077-3;P61077;P61077-2;P61077-1;P62837;Q96RP6	7	1	1	1	0	0	1	0	1	1	1	0	0	0	1	0	1	1	1	0	0	0	1	0	1	1	1	0	7.4	7.4	7.4	16.893	149
417	1423;2806;3420;3535;5433	1463;2866;3533;3656;5592	8876;8877;8878;17293;17294;17295;17296;17297;17298;17299;17300;17301;17302;21226;21831;21832;21833;21834;21835;21836;21837;21838;32976;32977;32978;32979	16073;16074;16075;32832;32833;32834;32835;32836;32837;32838;32839;32840;32841;32842;39309;40332;40333;40334;40335;40336;40337;40338;40339;40340;60329;60330;60331;60332			IPI00019971;IPI00943192;IPI00642310;IPI00910670	IPI00019971;IPI00943192;IPI00642310;IPI00910670	5;5;5;5	5;5;5;5	5;5;5;5	cDNA FLJ54775, highly similar to Syntaxin-binding protein 2;Syntaxin binding protein 2 variant;Protein unc-18 homolog 2;Protein unc-18 homolog B;Syntaxin-binding protein 2;Hunc18b2;STXBP2 protein;Syntaxin binding protein 2;Syntaxin binding protein 2, isoform CRA_b;cDNA FLJ53447, highly similar to Syntaxin-binding protein 2	STXBP2;UNC18B;hCG_22249	cDNA FLJ54775, highly similar to Syntaxin-binding protein 2;Syntaxin-binding protein 2;syntaxin binding protein 2 isoform b;cDNA FLJ53447, highly similar to Syntaxin-binding protein 2	B4E175;Q53GF4;Q15833;O00184;Q9BU65;B4DY46	4	5	5	5	3	4	3	2	4	2	3	3	3	4	3	2	4	2	3	3	3	4	3	2	4	2	3	3	13.4	13.4	13.4	67.699	604	3
418	1262	1295	7889;7890;7891;7892;7893;7894;7895	14193;14194;14195;14196;14197;14198;14199			IPI00020008;IPI00873768	IPI00020008;IPI00873768	1;1	1;1	1;1	NEDD8;Neddylin;Neural precursor cell expressed developmentally down-regulated protein 8;Ubiquitin-like protein Nedd8	NEDD8	NEDD8;Putative uncharacterized protein NEDD8 (Fragment)	Q15843;A8MUA8	2	1	1	1	1	1	1	0	1	1	1	0	1	1	1	0	1	1	1	0	1	1	1	0	1	1	1	0	11.1	11.1	11.1	9.0714	81	1
419	3686;4007;5321	3814;4140;5479	22786;24359;24360;24361;24362;24363;24364;32321;32322;32323;32324;32325;32326;32327;32328;32329;32330	42044;44530;44531;44532;44533;44534;44535;44536;44537;59271;59272;59273;59274;59275;59276;59277;59278;59279;59280;59281;59282;59283;59284;59285			IPI00020021;IPI00909779;IPI00942944;IPI00425937	IPI00020021;IPI00909779;IPI00942944	3;3;3;1	3;3;3;1	3;3;3;1	Protein DEK;cDNA FLJ51914, highly similar to Protein DEK;cDNA FLJ53031, highly similar to Protein DEK;cDNA FLJ52337, highly similar to Protein DEK	DEK	Protein DEK;cDNA FLJ53031, highly similar to Protein DEK;DEK oncogene isoform 2	P35659;B2R6K6;B4DNW3;B4DFG0;B4DN37	4	3	3	3	2	2	1	1	3	2	2	1	2	2	1	1	3	2	2	1	2	2	1	1	3	2	2	1	14.1	14.1	14.1	42.674	375	2
420	1608	1653	10002;10003;10004;10005;10006;10007;10008;10009;10010;10011	17722;17723;17724;17725;17726;17727;17728;17729;17730;17731;17732;17733;17734;17735;17736			IPI00020075;IPI00790966	IPI00020075;IPI00790966	1;1	1;1	1;1	Abhydrolase domain-containing protein 10, mitochondrial;cDNA FLJ50858, highly similar to Homo sapiens abhydrolase domain containing 10 (ABHD10), mRNA;Putative uncharacterized protein ABHD10	ABHD10	Abhydrolase domain-containing protein 10, mitochondrial;Putative uncharacterized protein ABHD10	Q9NUJ1;B7Z6A8;C9IZX5	2	1	1	1	1	1	1	1	1	1	1	1	1	1	1	1	1	1	1	1	1	1	1	1	1	1	1	1	6.5	6.5	6.5	33.932	306	1
421	527;4134;4991;5304	542;4274;5138;5462	3383;3384;3385;3386;3387;3388;3389;3390;25085;25086;25087;25088;30259;32247;32248;32249;32250;32251	5785;5786;5787;5788;5789;5790;5791;5792;5793;45589;45590;45591;45592;55045;59081;59082;59083;59084;59085			IPI00020127	IPI00020127	4	4	4	Replication factor A protein 1;Replication protein A 70 kDa DNA-binding subunit;Single-stranded DNA-binding protein	REPA1;RPA1;RPA70	Replication protein A 70 kDa DNA-binding subunit	P27694	1	4	4	4	2	2	1	2	2	2	2	2	2	2	1	2	2	2	2	2	2	2	1	2	2	2	2	2	8.1	8.1	8.1	68.137	616	2
422	44;1880;3928	44;1929;4060	272;273;274;275;276;277;11530;11531;11532;11533;11534;11535;11536;24008	371;372;373;374;375;376;20834;20835;20836;20837;20838;20839;20840;20841;20842;20843;20844;20845;43969			IPI00294426;IPI00020194	IPI00294426;IPI00020194	3;3	1;1	1;1	68 kDa TATA-binding protein-associated factor;RNA-binding protein 56;TATA-binding protein-associated factor 2N;cDNA, FLJ94920, Homo sapiens TAF15 RNA polymerase II, TATA box binding protein(TBP)-associated factor, 68kDa (TAF15), transcript variant 1, mRNA;TAF15 RNA polymerase II, TATA box binding protein (TBP)-associated factor, 68kDa;TAF15 RNA polymerase II, TATA box binding protein (TBP)-associ…	RBP56;TAF15;TAF2N;hCG_1992163	Isoform Long of TATA-binding protein-associated factor 2N;Isoform Short of TATA-binding protein-associated factor 2N	Q92804-1;Q92804;Q86X94;Q92804-2;B4E312	2	3	1	1	2	1	1	1	3	1	1	2	0	0	0	0	1	0	0	0	0	0	0	0	1	0	0	0	8.4	4.6	4.6	61.829	592
423	462;1850;2149;5297	476;1898;2199;5455	2982;2983;2984;2985;2986;2987;2988;2989;2990;2991;11366;11367;11368;11369;11370;11371;13239;13240;13241;32217;32218;32219;32220	5117;5118;5119;5120;5121;5122;5123;5124;5125;5126;5127;5128;20582;20583;20584;20585;20586;20587;24250;24251;24252;59049;59050;59051;59052			IPI00429190;IPI00020436;IPI00941638;IPI00795676;IPI00930720;IPI00911020	IPI00429190;IPI00020436;IPI00941638;IPI00795676;IPI00930720;IPI00911020	4;4;4;4;4;2	4;4;4;4;4;2	4;4;4;4;4;2	cDNA FLJ61136, highly similar to Ras-related protein Rab-11A;GTP-binding protein YPT3;Ras-related protein Rab-11B;RAB11B protein;RAB11B, member RAS oncogene family;Ras-related protein Rab-11A;YL8;cDNA FLJ61134, highly similar to Ras-related protein Rab-11B;cDNA FLJ51542, highly similar to Ras-related protein Rab-11B;cDNA FLJ57160, highly similar to Ras-related protein Rab-11A	RAB11B;YPT3;RAB11;RAB11A	cDNA FLJ61136, highly similar to Ras-related protein Rab-11A;Ras-related protein Rab-11B;Ras-related protein Rab-11A;22 kDa protein;cDNA FLJ61134, highly similar to Ras-related protein Rab-11B;cDNA FLJ57160, highly similar to Ras-related protein Rab-11A	B4DMN1;Q15907;A5YM50;Q5U0I1;Q6FHR0;Q6FI42;P62491;B4DMK0;B4DT13;B4DQU5	6	4	4	4	1	3	3	1	3	3	3	1	1	3	3	1	3	3	3	1	1	3	3	1	3	3	3	1	18	18	18	28.861	261	1
424	1682;2450;3606;5163;5338	1728;2506;3732;5317;5496	10441;10442;10443;10444;10445;10446;10447;10448;10449;10450;15058;15059;15060;15061;22264;22265;22266;22267;22268;22269;22270;22271;31381;31382;31383;31384;31385;31386;31387;31388;31389;31390;32426;32427;32428;32429;32430	18708;18709;18710;18711;18712;18713;18714;18715;18716;18717;18718;18719;18720;18721;18722;18723;18724;18725;18726;28173;28174;28175;28176;41230;41231;41232;41233;41234;41235;41236;41237;57452;57453;57454;57455;57456;57457;57458;57459;57460;57461;57462;57463;57464;57465;59418;59419;59420;59421;59422;59423			IPI00020567;IPI00941730;IPI00382580	IPI00020567;IPI00941730	5;4;2	5;4;2	5;4;2	CDC42 GTPase-activating protein;GTPase-activating protein rhoOGAP;p50-RhoGAP;Rho GTPase-activating protein 1;Rho-related small GTPase protein activator;Rho-type GTPase-activating protein 1;cDNA FLJ60782, highly similar to Rho-GTPase-activating protein 1	ARHGAP1;CDC42GAP;RHOGAP1	Rho GTPase-activating protein 1;cDNA FLJ60782, highly similar to Rho-GTPase-activating protein 1	Q07960;B4DPZ4	3	5	5	5	3	3	5	3	4	5	4	5	3	3	5	3	4	5	4	5	3	3	5	3	4	5	4	5	15.5	15.5	15.5	50.435	439	3
425	1437;1805;1811;1812;2018;2204;2357;2358;3289;3847	1478;1852;1858;1859;2067;2255;2413;2414;3361;3362;3978	8935;8936;8937;8938;8939;8940;8941;8942;8943;11079;11080;11081;11082;11083;11084;11085;11086;11087;11088;11114;11115;11116;11117;11118;11119;12406;12407;12408;12409;12410;13643;13644;13645;13646;14586;14587;14588;14589;14590;14591;14592;14593;14594;14595;14596;14597;20329;20330;20331;20332;20333;23631;23632;23633;23634;23635;23636;23637	16152;16153;16154;16155;16156;16157;16158;16159;16160;19964;19965;19966;19967;19968;19969;19970;19971;19972;19973;19974;19975;19976;19977;19978;19979;19980;19981;19982;19983;19984;19985;19986;19987;19988;19989;19990;19991;19992;19993;19994;19995;19996;19997;19998;19999;20000;20001;20002;20003;20004;20005;20006;20007;20008;20009;20010;20011;20012;20013;20014;20015;20016;20017;20018;20019;20020;200…	56	257	IPI00020599;IPI00383751	IPI00020599	10;3	10;3	10;3	Calregulin;Calreticulin;CRP55;Endoplasmic reticulum resident protein 60;grp60;HACBP;cDNA FLJ53009, highly similar to Calreticulin;cDNA FLJ58668, highly similar to Calreticulin;Calreticulin variant	CALR;CRTC	Calreticulin	P27797;B4DHR1;B4E2Y9;Q53G71;Q6IAT4	2	10	10	10	8	7	5	3	8	4	6	5	8	7	5	3	8	4	6	5	8	7	5	3	8	4	6	5	26.6	26.6	26.6	48.141	417	8
[truncated: 981 more rows]
[truncated: 43 more columns]

## Sheet: Expression levels-Filtered
Supplemental S3 Table: List of protein groups identified with at least 2 unique peptides and in at least 4 out of the 8 LC-MS/MS runs using PBMCs collected from CVD patients and their matched controls.
[truncated: 743 more rows]
